# Supplementary material for: Systematic estimation of cystic fibrosis prevalence in Chinese and genetic spectrum comparison to Caucasians
Source: Orphanet J Rare Dis. 2022 Mar 21;17:129. doi: 10.1186/s13023-022-02279-9 (PMC8935702; doi:10.1186/s13023-022-02279-9)
Supplement: Supplementary file 1 — Additional file 1. Manually curated CFTR variants’ pathogenicity. [file 13023_2022_2279_MOESM1_ESM.xls]

## Sheet: TableS1_CFTR_sites
index	legacy_name	cDNA Name	final-flag	Chrome	Pos	Ref	Alt	dbSNP	Gene	Mutation_type_.annovar.	Gene_name.annovar.	Proximal_gene_information.annovar.	Mutation_type_.VEP.	Gene_name.VEP.	Proximal_gene_information.VEP.	ExAC.AC.AF.	X1000_genome	nsdb_SIFT_score	nsdb_SIFT_prediction	nsdb_Polyphen2_score	nsdb_polyphen2_prediction	nsdb_MutationTaster_score	nsdb_MutationTaster_prediction	ID	HGMD	ClinVar Accession	ClinVar Condition	ClinVar Clinical Significance	ClinVar Review status	variant_report	observed in Caucasians Screening Panel	recorded in CFTR1(www.genet.sickkids.on.ca)	CFTR2 database determination	PMID to support P/LP for CF	Allele count in CCGT children (2n=2*20905)	Allele count in CCGT parents (2n=2*10038)
1	99C/T	c.-34C>T	VUS	7	117120115	C	T	.	CFTR	.	CFTR	.	5_prime_UTR_variant	CFTR	CFTR:NM_000492:exon1:c.-34C>T:	1|0|8.23655382587925e-06	0|0	.	.	.	.	.	.	117120115_C_T	DM	VCV000552672	Cystic fibrosis	Conflicting interpretations of pathogenicity(Last reviewed: Sep 25, 2020)	criteria provided, conflicting interpretations	c.-34C>T	N	Y	#N/A		4	4
2	124C->G	c.-9C>G	VUS	7	117120140	C	G	.	CFTR	.	CFTR	.	5_prime_UTR_variant	CFTR	CFTR:NM_000492:exon1:c.-9C>G:	0|0|0	0|0	.	.	.	.	.	.	117120140_C_G	.					c.-9C>G	N	N	#N/A		1	0
3	M1I	c.3G>A	P/LP	7	117120151	G	A	.	CFTR	nonsynonymous SNV	CFTR	CFTR:NM_000492:exon1:c.G3A:p.M1I	start_lost	CFTR	CFTR:NM_000492:exon1:c.3G>A:p.Met1?	0|0|0	0|0	0.02	D	0.352	B	1.0	D	117120151_G_A	DM	VCV000053869	Cystic fibrosis	Pathogenic(Last reviewed: Nov 5, 2018)	criteria provided, multiple submitters, no conflicts	p.M1I	N	Y	#N/A	27717243	1	0
4	S4L	c.11C>T	VUS	7	117120159	C	T	.	CFTR	nonsynonymous SNV	CFTR	CFTR:NM_000492:exon1:c.C11T:p.S4L	missense_variant	CFTR	CFTR:NM_000492:exon1:c.11C>T:p.Ser4Leu	7|0|5.76549270253352e-05	0|0	0.04	D	0.015	B	0.999	D	117120159_C_T	.					p.S4L	N	N	#N/A		1	0
5	A9T	c.25G>A	VUS	7	117120173	G	A	.	CFTR	nonsynonymous SNV	CFTR	CFTR:NM_000492:exon1:c.G25A:p.A9T	missense_variant	CFTR	CFTR:NM_000492:exon1:c.25G>A:p.Ala9Thr	0|0|0	0|0	0	D	0.543	P	0.999	D	117120173_G_A	.					p.A9T	N	N	#N/A		1	0
6	163G/A	c.31G>A	VUS	7	117120179	G	A	rs1800072	CFTR	nonsynonymous SNV	CFTR	CFTR:NM_000492:exon1:c.G31A:p.V11I	missense_variant	CFTR	CFTR:NM_000492:exon1:c.31G>A:p.Val11Ile	19|0|0.000156491944783053	0|0	0.77	T	0.0	B	0.004	N	117120179_G_A	DM	VCV000495928	Cystic fibrosis|Inborn genetic diseases|not provided|not specified	Uncertain significance(Last reviewed: Aug 18, 2021)	criteria provided, multiple submitters, no conflicts	p.V11I	N	Y	#N/A		4	0
7	181delTT	c.49_50delTT	P/LP	7	117120191	CTT	C	.	CFTR	frameshift substitution	CFTR	CFTR:NM_000492:exon1:c.43_45C	frameshift_variant	CFTR	CFTR:NM_000492:exon1:c.44_45del:p.Phe17GlnfsTer27	0|0|0	0|0	.	.	.	.	.	.	117120191_CTT_C	.					p.Phe17GlnfsTer27	N	N	#N/A	(frameshift)	1	1
8	182delT	c.50delT	P/LP	7	117120191	CT	C	.	CFTR	frameshift substitution	CFTR	CFTR:NM_000492:exon1:c.43_44C	frameshift_variant	CFTR	CFTR:NM_000492:exon1:c.44del:p.Phe17SerfsTer8	2|0|1.64731076517585e-05	0|0	.	.	.	.	.	.	117120191_CT_C	DM	VCV000053984	not provided|Cystic fibrosis	Pathogenic(Last reviewed: Mar 17, 2017)	reviewed by expert panel	p.F17fs	N	Y	CF-causing		1	1
9	186-13C->G	c.54-13C>G	VUS	7	117144294	C	G	.	CFTR	.	CFTR	.	intron_variant	CFTR	CFTR:NM_000492:exon2:c.54-13C>G:	0|0|0	0|0	.	.	.	.	.	.	117144294_C_G	DM?	VCV000053995	Cystic fibrosis	Uncertain significance(Last reviewed: Mar 24, 2018)	criteria provided, single submitter	c.54-13C>G	N	Y	#N/A		4	2
10	186-9T->C	c.54-9T>C	VUS	7	117144298	T	C	.	CFTR	.	CFTR	.	intron_variant	CFTR	CFTR:NM_000492:exon2:c.54-9T>C:	0|0|0	0|0	.	.	.	.	.	.	117144298_T_C	.					c.54-9T>C	N	N	#N/A		0	2
11	T20I	c.59C>T	VUS	7	117144312	C	T	.	CFTR	nonsynonymous SNV	CFTR	CFTR:NM_000492:exon2:c.C59T:p.T20I	missense_variant	CFTR	CFTR:NM_000492:exon2:c.59C>T:p.Thr20Ile	0|0|0	0|0	0.64	T	0.008	B	1.000	D	117144312_C_T	.					p.T20I	N	N	#N/A		0	1
12	P22L	c.65C>T	VUS	7	117144318	C	T	.	CFTR	nonsynonymous SNV	CFTR	CFTR:NM_000492:exon2:c.C65T:p.P22L	missense_variant	CFTR	CFTR:NM_000492:exon2:c.65C>T:p.Pro22Leu	0|0|0	0|0	0	D	0.999	D	1.0	D	117144318_C_T	.					p.P22L	N	N	#N/A		0	1
13	R29I	c.86G>T	VUS	7	117144339	G	T	.	CFTR	nonsynonymous SNV	CFTR	CFTR:NM_000492:exon2:c.G86T:p.R29I	missense_variant	CFTR	CFTR:NM_000492:exon2:c.86G>T:p.Arg29Ile	0|0|0	0|0	0	D	0.89	P	1.000	D	117144339_G_T	.					p.R29I	N	N	#N/A		1	0
14	R29R	c.87A>G	VUS	7	117144340	A	G	.	CFTR	synonymous SNV	CFTR	CFTR:NM_000492:exon2:c.A87G:p.R29R	synonymous_variant	CFTR	CFTR:NM_000492:exon2:c.87A>G:p.Arg29=	0|0|0	0|0	.	.	.	.	.	.	117144340_A_G	.					p.R29R	N	N	#N/A		0	1
15	R31C	c.91C>T	LB	7	117144344	C	T	rs1800073	CFTR	nonsynonymous SNV	CFTR	CFTR:NM_000492:exon2:c.C91T:p.R31C	missense_variant	CFTR	CFTR:NM_000492:exon2:c.91C>T:p.Arg31Cys	203|1|0.00167202042665349	0.00139776|0	0.14	T	0.677	P	0.969	D	117144344_C_T	DM	VCV000035893	Inborn genetic diseases|CFTR-related disorders|not specified|none provided|Cystic fibrosis|not provided|Cystic fibrosis|Hereditary pancreatitis|Bronchiectasis with or without elevated sweat chloride 1|Congenital bilateral aplasia of vas deferens from CFTR mutation	Conflicting interpretations of pathogenicity(Last reviewed: Jul 14, 2021)	criteria provided, conflicting interpretations	p.R31C	N	Y	Non CF-causing		225	109
16	R31H	c.92G>A	VUS	7	117144345	G	A	rs149353983	CFTR	nonsynonymous SNV	CFTR	CFTR:NM_000492:exon2:c.G92A:p.R31H	missense_variant	CFTR	CFTR:NM_000492:exon2:c.92G>A:p.Arg31His	5|0|4.11827691293963e-05	0|0	0.5	T	0.003	B	0.034	N	117144345_G_A	DM	VCV000554829	Cystic fibrosis|Congenital bilateral aplasia of vas deferens from CFTR mutation|Inborn genetic diseases	Uncertain significance(Last reviewed: Jul 22, 2021)	criteria provided, multiple submitters, no conflicts	p.R31H	N	N	#N/A		1	1
17	D36N	c.106G>A	VUS	7	117144359	G	A	.	CFTR	nonsynonymous SNV	CFTR	CFTR:NM_000492:exon2:c.G106A:p.D36N	missense_variant	CFTR	CFTR:NM_000492:exon2:c.106G>A:p.Asp36Asn	0|0|0	0|0	0	D	0.999	D	1.000	D	117144359_G_A	DM					p.D36N	N	Y	#N/A		0	1
18	S42P	c.124T>C	VUS	7	117144377	T	C	.	CFTR	nonsynonymous SNV	CFTR	CFTR:NM_000492:exon2:c.T124C:p.S42P	missense_variant	CFTR	CFTR:NM_000492:exon2:c.124T>C:p.Ser42Pro	0|0|0	0|0	.	.	0.012	B	0.998	D	117144377_T_C	.					p.S42P	N	N	#N/A		1	0
19	S42Y	c.125C>A	VUS	7	117144378	C	A	.	CFTR	nonsynonymous SNV	CFTR	CFTR:NM_000492:exon2:c.C125A:p.S42Y	missense_variant	CFTR	CFTR:NM_000492:exon2:c.125C>A:p.Ser42Tyr	0|0|0	0|0	.	.	0.033	B	1.000	D	117144378_C_A	.					p.S42Y	N	N	#N/A		1	0
20	V43A	c.128T>C	VUS	7	117144381	T	C	.	CFTR	nonsynonymous SNV	CFTR	CFTR:NM_000492:exon2:c.T128C:p.V43A	missense_variant	CFTR	CFTR:NM_000492:exon2:c.128T>C:p.Val43Ala	4|0|3.29478435636388e-05	0|0	.	.	0.0	B	0.0	N	117144381_T_C	.					p.V43A	N	N	#N/A		3	1
21	S45C	c.134C>G	VUS	7	117144387	C	G	.	CFTR	nonsynonymous SNV	CFTR	CFTR:NM_000492:exon2:c.C134G:p.S45C	missense_variant	CFTR	CFTR:NM_000492:exon2:c.134C>G:p.Ser45Cys	0|0|0	0|0	.	.	0.947	D	0.896	D	117144387_C_G	.	VCV000929223	not specified	Uncertain significance(Last reviewed: Sep 23, 2019)	criteria provided, single submitter	p.S45C	N	N	#N/A		6	3
22	R55T	c.164G>C	VUS	7	117144417	G	C	.	CFTR	nonsynonymous SNV	CFTR	CFTR:NM_000492:exon2:c.G164C:p.R55T	missense_variant	CFTR	CFTR:NM_000492:exon2:c.164G>C:p.Arg55Thr	0|0|0	0|0	.	.	0.917	D	1.000	D	117144417_G_C	.					p.R55T	N	N	#N/A		0	1
23	K64T	c.191A>C	VUS	7	117149114	A	C	.	CFTR	nonsynonymous SNV	CFTR	CFTR:NM_000492:exon3:c.A191C:p.K64T	missense_variant	CFTR	CFTR:NM_000492:exon3:c.191A>C:p.Lys64Thr	0|0|0	0|0	0.24	T	0.997	D	1.000	D	117149114_A_C	.					p.K64T	N	N	#N/A		0	1
24	L69F	c.205C>T	VUS	7	117149128	C	T	.	CFTR	nonsynonymous SNV	CFTR	CFTR:NM_000492:exon3:c.C205T:p.L69F	missense_variant	CFTR	CFTR:NM_000492:exon3:c.205C>T:p.Leu69Phe	0|0|0	0|0	0.09	T	0.999	D	1.000	D	117149128_C_T	.					p.L69F	N	N	#N/A		0	1
25	I70L	c.208A>C	VUS	7	117149131	A	C	.	CFTR	nonsynonymous SNV	CFTR	CFTR:NM_000492:exon3:c.A208C:p.I70L	missense_variant	CFTR	CFTR:NM_000492:exon3:c.208A>C:p.Ile70Leu	0|0|0	0|0	1	T	0.005	B	0.987	D	117149131_A_C	.					p.I70L	N	N	#N/A		0	1
26	A72V	c.215C>T	VUS	7	117149138	C	T	.	CFTR	nonsynonymous SNV	CFTR	CFTR:NM_000492:exon3:c.C215T:p.A72V	missense_variant	CFTR	CFTR:NM_000492:exon3:c.215C>T:p.Ala72Val	0|0|0	0|0	0.14	T	0.999	D	1.0	D	117149138_C_T	.					p.A72V	N	N	#N/A		1	0
27	R74W	c.220C>T	VUS	7	117149143	C	T	rs115545701	CFTR	nonsynonymous SNV	CFTR	CFTR:NM_000492:exon3:c.C220T:p.R74W	missense_variant	CFTR	CFTR:NM_000492:exon3:c.220C>T:p.Arg74Trp	209|1|0.00172141139261358	0.00539137|1	0.18	T	0.677	P	0.328	N	117149143_C_T	DM	VCV000196277	not specified|ivacaftor response - Efficacy|Cystic fibrosis|none provided|not provided|Inborn genetic diseases	drug response(Last reviewed: Mar 22, 2018)	reviewed by expert panel	p.R74W	N	Y	Varying clinical consequence	10386624	25	8
28	R74Q	c.221G>A	VUS	7	117149144	G	A	rs142540482	CFTR	nonsynonymous SNV	CFTR	CFTR:NM_000492:exon3:c.G221A:p.R74Q	missense_variant	CFTR	CFTR:NM_000492:exon3:c.221G>A:p.Arg74Gln	23|0|0.000189437617368959	0.000199681|0	0.29	T	0.01	B	0.081	N	117149144_G_A	DM	VCV000053456	not provided|CFTR-related disorders|Inborn genetic diseases|not specified|Cystic fibrosis	Conflicting interpretations of pathogenicity(Last reviewed: Jul 22, 2021)	criteria provided, conflicting interpretations	p.R74Q	N	Y	#N/A		9	3
29	R75X	c.223C>T	P/LP	7	117149146	C	T	rs121908749	CFTR	stopgain SNV	CFTR	CFTR:NM_000492:exon3:c.C223T:p.R75X	stop_gained	CFTR	CFTR:NM_000492:exon3:c.223C>T:p.Arg75Ter	3|0|2.47092544394294e-05	0|0	1	T	.	.	1	A	117149146_C_T	DM	VCV000048672	Cystic fibrosis|Cystic fibrosis|Congenital bilateral aplasia of vas deferens from CFTR mutation|none provided|not provided	Pathogenic(Last reviewed: Mar 17, 2017)	reviewed by expert panel	p.R75X	Y	Y	CF-causing	11158459	0	2
30	R75Q	c.224G>A	LB	7	117149147	G	A	rs1800076	CFTR	nonsynonymous SNV	CFTR	CFTR:NM_000492:exon3:c.G224A:p.R75Q	missense_variant	CFTR	CFTR:NM_000492:exon3:c.224G>A:p.Arg75Gln	1863|28|0.0153444470068856	0.00638978|0	0.01	D	0.994	D	1.000	D	117149147_G_A	DM	VCV000035839	Inborn genetic diseases|not provided|Hereditary pancreatitis|Abnormality of the pancreas|CFTR-related disorders|Lung disease, non-specific|none provided|Cystic fibrosis|not specified	Conflicting interpretations of pathogenicity(Last reviewed: May 18, 2021)	criteria provided, conflicting interpretations	p.R75Q	N	Y	Non CF-causing		4	0
31	365-366insT	c.233dupT	P/LP	7	117149150	G	GT	.	CFTR	frameshift substitution	CFTR	CFTR:NM_000492:exon3:c.227_227delinsGT	frameshift_variant	CFTR	CFTR:NM_000492:exon3:c.227_228insT:p.Trp79LeufsTer32	1|0|8.23641814647646e-06	0|0	.	.	.	.	.	.	117149150_G_GT	DM	VCV000053475	Cystic fibrosis|not provided	Pathogenic(Last reviewed: Mar 17, 2017)	reviewed by expert panel	p.W79fs	N	Y	CF-causing		1	0
32	F81L	c.241T>C	VUS	7	117149164	T	C	.	CFTR	nonsynonymous SNV	CFTR	CFTR:NM_000492:exon3:c.T241C:p.F81L	missense_variant	CFTR	CFTR:NM_000492:exon3:c.241T>C:p.Phe81Leu	0|0|0	0|0	0.2	T	0.996	D	1.000	D	117149164_T_C	.					p.F81L	N	N	#N/A		1	1
33	Y84X	c.252T>A	VUS	7	117149175	T	A	.	CFTR	stopgain SNV	CFTR	CFTR:NM_000492:exon3:c.T252A:p.Y84X	stop_gained	CFTR	CFTR:NM_000492:exon3:c.252T>A:p.Tyr84Ter	0|0|0	0|0	1	T	.	.	1	A	117149175_T_A	DM					p.Y84X	N	N	#N/A		0	2
34	I86V	c.256A>G	VUS	7	117149179	A	G	.	CFTR	nonsynonymous SNV	CFTR	CFTR:NM_000492:exon3:c.A256G:p.I86V	missense_variant	CFTR	CFTR:NM_000492:exon3:c.256A>G:p.Ile86Val	2|0|1.64736503961913e-05	0|0	0.2	T	0.006	B	0.925	D	117149179_A_G	.	VCV000581675	Cystic fibrosis	Uncertain significance(Last reviewed: Jun 20, 2018)	criteria provided, single submitter	p.I86V	N	N	#N/A		2	0
35	L88X	c.263T>G	P/LP	7	117149186	T	G	.	CFTR	stopgain SNV	CFTR	CFTR:NM_000492:exon3:c.T263G:p.L88X	stop_gained	CFTR	CFTR:NM_000492:exon3:c.263T>G:p.Leu88Ter	0|0|0	0|0	1	T	.	.	1	A	117149186_T_G	DM	VCV000053534	not specified|Cystic fibrosis	Pathogenic(Last reviewed: Mar 17, 2017)	reviewed by expert panel	p.L88X	N	Y	CF-causing		3	2
36	G91E	c.272G>A	VUS	7	117149195	G	A	.	CFTR	nonsynonymous SNV	CFTR	CFTR:NM_000492:exon3:c.G272A:p.G91E	missense_variant	CFTR	CFTR:NM_000492:exon3:c.272G>A:p.Gly91Glu	0|0|0	0|0	0.51	T	0.911	D	1.0	D	117149195_G_A	.					p.G91E	N	N	#N/A		1	0
37	G91G	c.273G>A	VUS	7	117149196	G	A	.	CFTR	synonymous SNV	CFTR	CFTR:NM_000492:exon3:c.G273A:p.G91G	splice_region_variant	CFTR	CFTR:NM_000492:exon3:c.273G>A:p.Gly91=	1|0|8.23682519809565e-06	0|0	.	.	.	.	.	.	117149196_G_A	.					p.G91G	N	N	#N/A		1	0
38	L100V	c.298C>G	VUS	7	117170977	C	G	rs375543675	CFTR	nonsynonymous SNV	CFTR	CFTR:NM_000492:exon4:c.C298G:p.L100V	missense_variant	CFTR	CFTR:NM_000492:exon4:c.298C>G:p.Leu100Val	1|0|8.23709658819459e-06	0|0	1	T	0.042	B	0.815	D	117170977_C_G	.					p.L100V	N	N	#N/A		1	0
39	L100F	c.298C>T	VUS	7	117170977	C	T	.	CFTR	nonsynonymous SNV	CFTR	CFTR:NM_000492:exon4:c.C298T:p.L100F	missense_variant	CFTR	CFTR:NM_000492:exon4:c.298C>T:p.Leu100Phe	0|0|0	0|0	0.08	T	0.908	P	0.957	D	117170977_C_T	.					p.L100F	N	N	#N/A		10	6
40	451del8	c.319_326delGCTTCCTA	P/LP	7	117170995	ATAGCTTCC	A	.	CFTR	frameshift substitution	CFTR	CFTR:NM_000492:exon4:c.316_324A	frameshift_variant	CFTR	CFTR:NM_000492:exon4:c.317_324del:p.Ala107Ter	0|0|0	0|0	.	.	.	.	.	.	117170995_ATAGCTTCC_A	DM	VCV000053680	Cystic fibrosis|Congenital bilateral aplasia of vas deferens from CFTR mutation|Cystic fibrosis	Pathogenic	criteria provided, single submitter	p.Ile106_Ala107insTer	N	Y	#N/A	10453741	1	1
41	K114R	c.341A>G	VUS	7	117171020	A	G	.	CFTR	nonsynonymous SNV	CFTR	CFTR:NM_000492:exon4:c.A341G:p.K114R	missense_variant	CFTR	CFTR:NM_000492:exon4:c.341A>G:p.Lys114Arg	0|0|0	0|0	0.3	T	0.063	B	0.0	N	117171020_A_G	.					p.K114R	N	N	#N/A		1	0
42	E116Q	c.346G>C	VUS	7	117171025	G	C	.	CFTR	nonsynonymous SNV	CFTR	CFTR:NM_000492:exon4:c.G346C:p.E116Q	missense_variant	CFTR	CFTR:NM_000492:exon4:c.346G>C:p.Glu116Gln	1|0|8.23682519809565e-06	0|0	0.33	T	0.999	D	1.000	D	117171025_G_C	DM					p.E116Q	N	Y	#N/A	10464292	0	1
43	R117C	c.349C>T	P/LP	7	117171028	C	T	rs77834169	CFTR	nonsynonymous SNV	CFTR	CFTR:NM_000492:exon4:c.C349T:p.R117C	missense_variant	CFTR	CFTR:NM_000492:exon4:c.349C>T:p.Arg117Cys	42|0|0.000345946658320017	0|0	0.05	D	1.0	D	1.0	D	117171028_C_T	DM	VCV000048688	not provided|Congenital bilateral aplasia of vas deferens from CFTR mutation|Cystic fibrosis|Cystic fibrosis|CFTR-related disorders|none provided|Bronchiectasis with or without elevated sweat chloride 1|Hereditary pancreatitis|Congenital bilateral aplasia of vas deferens from CFTR mutation|Cystic fibrosis|Cystic fibrosis	Pathogenic(Last reviewed: Mar 17, 2017)	reviewed by expert panel	p.R117C	Y	Y	CF-causing	9526613	2	1
44	R117H	c.350G>A	P/LP	7	117171029	G	A	rs78655421	CFTR	nonsynonymous SNV	CFTR	CFTR:NM_000492:exon4:c.G350A:p.R117H	missense_variant	CFTR	CFTR:NM_000492:exon4:c.350G>A:p.Arg117His	185|0|0.00152381266164769	0|0	0.11	T	1.0	D	1	A	117171029_G_A	DM	VCV000007109	Cystic fibrosis|not provided|ivacaftor response - Efficacy|Congenital bilateral aplasia of vas deferens from CFTR mutation|CFTR-related disorders|Obstructive azoospermia|Inborn genetic diseases|Congenital bilateral aplasia of vas deferens from CFTR mutation|Cystic fibrosis|Hereditary pancreatitis|Congenital bilateral aplasia of vas deferens from CFTR mutation|Bronchiectasis with or without elevat…	Pathogenic(Last reviewed: Mar 3, 2004)	practice guideline	p.R117H	Y	Y	Varying clinical consequence	8166795,29100868	1	1
45	I119M	c.357C>G	VUS	7	117171036	C	G	.	CFTR	nonsynonymous SNV	CFTR	CFTR:NM_000492:exon4:c.C357G:p.I119M	missense_variant	CFTR	CFTR:NM_000492:exon4:c.357C>G:p.Ile119Met	0|0|0	0|0	.	.	0.979	D	0.742	D	117171036_C_G	.					p.I119M	N	N	#N/A		1	1
46	I119I	c.357C>A	VUS	7	117171036	C	A	.	CFTR	synonymous SNV	CFTR	CFTR:NM_000492:exon4:c.C357A:p.I119I	synonymous_variant	CFTR	CFTR:NM_000492:exon4:c.357C>A:p.Ile119=	0|0|0	0|0	.	.	.	.	.	.	117171036_C_A	.	VCV001097899	Cystic fibrosis	Likely benign(Last reviewed: Jul 28, 2020)	criteria provided, single submitter	p.I119I	N	N	#N/A		1	1
47	A120T	c.358G>A	VUS	7	117171037	G	A	rs201958172	CFTR	nonsynonymous SNV	CFTR	CFTR:NM_000492:exon4:c.G358A:p.A120T	missense_variant	CFTR	CFTR:NM_000492:exon4:c.358G>A:p.Ala120Thr	14|0|0.000115313653136531	0|0	.	.	0.987	D	1.000	D	117171037_G_A	DM	VCV000053774	not provided|Cystic fibrosis|Infertility	Uncertain significance(Last reviewed: Jul 14, 2021)	criteria provided, multiple submitters, no conflicts	p.A120T	N	Y	Varying clinical consequence	7517264	1	0
48	A120V	c.359C>T	VUS	7	117171038	C	T	.	CFTR	nonsynonymous SNV	CFTR	CFTR:NM_000492:exon4:c.C359T:p.A120V	missense_variant	CFTR	CFTR:NM_000492:exon4:c.359C>T:p.Ala120Val	0|0|0	0|0	.	.	0.991	D	1.000	D	117171038_C_T	DM?	VCV000526016	Cystic fibrosis	Uncertain significance(Last reviewed: Dec 9, 2019)	criteria provided, single submitter	p.A120V	N	Y	#N/A		2	0
49	492G/A	c.360G>A	VUS	7	117171039	G	A	rs1800077	CFTR	synonymous SNV	CFTR	CFTR:NM_000492:exon4:c.G360A:p.A120A	synonymous_variant	CFTR	CFTR:NM_000492:exon4:c.360G>A:p.Ala120=	12|0|9.88402741170269e-05	0.000199681|0	.	.	.	.	.	.	117171039_G_A	.	VCV000493462	Cystic fibrosis|not specified|CFTR-related disorders|not provided	Conflicting interpretations of pathogenicity(Last reviewed: Jul 22, 2021)	criteria provided, conflicting interpretations	p.A120A	N	Y	#N/A		1	0
50	L123V	c.367C>G	VUS	7	117171046	C	G	.	CFTR	nonsynonymous SNV	CFTR	CFTR:NM_000492:exon4:c.C367G:p.L123V	missense_variant	CFTR	CFTR:NM_000492:exon4:c.367C>G:p.Leu123Val	0|0|0	0|0	.	.	0.997	D	1.000	D	117171046_C_G	.					p.L123V	N	N	#N/A		1	0
51	I125V	c.373A>G	VUS	7	117171052	A	G	.	CFTR	nonsynonymous SNV	CFTR	CFTR:NM_000492:exon4:c.A373G:p.I125V	missense_variant	CFTR	CFTR:NM_000492:exon4:c.373A>G:p.Ile125Val	0|0|0	0|0	.	.	0.007	B	0.281	N	117171052_A_G	.					p.I125V	N	N	#N/A		0	1
52	I125T	c.374T>C	VUS	7	117171053	T	C	rs141723617	CFTR	nonsynonymous SNV	CFTR	CFTR:NM_000492:exon4:c.T374C:p.I125T	missense_variant	CFTR	CFTR:NM_000492:exon4:c.374T>C:p.Ile125Thr	74|1|0.000609515023721666	0.00159744|0	.	.	0.201	B	0.967	D	117171053_T_C	DM	VCV000053802	none provided|CFTR-related disorders|not specified|not provided|Inborn genetic diseases|Cystic fibrosis	Conflicting interpretations of pathogenicity(Last reviewed: Jul 22, 2021)	criteria provided, conflicting interpretations	p.I125T	N	Y	#N/A		429	202
53	L127S	c.380T>C	VUS	7	117171059	T	C	.	CFTR	nonsynonymous SNV	CFTR	CFTR:NM_000492:exon4:c.T380C:p.L127S	missense_variant	CFTR	CFTR:NM_000492:exon4:c.380T>C:p.Leu127Ser	0|0|0	0|0	.	.	1.0	D	1.000	D	117171059_T_C	.					p.L127S	N	N	#N/A		1	1
54	I132T	c.395T>C	VUS	7	117171074	T	C	.	CFTR	nonsynonymous SNV	CFTR	CFTR:NM_000492:exon4:c.T395C:p.I132T	missense_variant	CFTR	CFTR:NM_000492:exon4:c.395T>C:p.Ile132Thr	0|0|0	0|0	.	.	0.023	B	0.0	N	117171074_T_C	.					p.I132T	N	N	#N/A		1	0
55	R134G	c.400A>G	VUS	7	117171079	A	G	.	CFTR	nonsynonymous SNV	CFTR	CFTR:NM_000492:exon4:c.A400G:p.R134G	missense_variant	CFTR	CFTR:NM_000492:exon4:c.400A>G:p.Arg134Gly	0|0|0	0|0	.	.	0.995	D	1.000	D	117171079_A_G	DM					p.R134G	N	N	#N/A		1	1
56	L136L	c.406C>T	LB	7	117171085	C	T	.	CFTR	synonymous SNV	CFTR	CFTR:NM_000492:exon4:c.C406T:p.L136L	synonymous_variant	CFTR	CFTR:NM_000492:exon4:c.406C>T:p.Leu136=	0|0|0	0|0	.	.	.	.	.	.	117171085_C_T	.	VCV000455778	Cystic fibrosis	Likely benign(Last reviewed: Oct 19, 2020)	criteria provided, single submitter	p.L136L	N	N	#N/A		7	2
57	P140S	c.418C>T	VUS	7	117171097	C	T	rs145900055	CFTR	nonsynonymous SNV	CFTR	CFTR:NM_000492:exon4:c.C418T:p.P140S	missense_variant	CFTR	CFTR:NM_000492:exon4:c.418C>T:p.Pro140Ser	8|0|6.58946015847652e-05	0.000599042|0	.	.	0.999	D	1.0	D	117171097_C_T	DM	VCV000053912	Bronchiectasis with or without elevated sweat chloride 1|Hereditary pancreatitis|Cystic fibrosis|Congenital bilateral aplasia of vas deferens from CFTR mutation|CFTR-related disorders|not specified|Inborn genetic diseases|not provided|Cystic fibrosis	Uncertain significance(Last reviewed: Mar 13, 2021)	criteria provided, multiple submitters, no conflicts	p.P140S	N	Y	#N/A		6	2
58	P140R	c.419C>G	VUS	7	117171098	C	G	.	CFTR	nonsynonymous SNV	CFTR	CFTR:NM_000492:exon4:c.C419G:p.P140R	missense_variant	CFTR	CFTR:NM_000492:exon4:c.419C>G:p.Pro140Arg	2|0|1.64736503961913e-05	0|0	.	.	0.999	D	1.0	D	117171098_C_G	.					p.P140R	N	N	#N/A		1	0
59	G144G	c.432C>T	VUS	7	117171111	C	T	.	CFTR	synonymous SNV	CFTR	CFTR:NM_000492:exon4:c.C432T:p.G144G	synonymous_variant	CFTR	CFTR:NM_000492:exon4:c.432C>T:p.Gly144=	0|0|0	0|0	.	.	.	.	.	.	117171111_C_T	.					p.G144G	N	N	#N/A		1	0
60	I148T	c.443T>C	LB	7	117171122	T	C	rs35516286	CFTR	nonsynonymous SNV	CFTR	CFTR:NM_000492:exon4:c.T443C:p.I148T	missense_variant	CFTR	CFTR:NM_000492:exon4:c.443T>C:p.Ile148Thr	224|3|0.00184510963575559	0.00139776|0	.	.	0.375	B	1.000	D	117171122_T_C	DP	VCV000038850	not provided|Cystic fibrosis|CFTR-related disorders|Inborn genetic diseases|not specified|none provided	Conflicting interpretations of pathogenicity(Last reviewed: Jun 10, 2021)	criteria provided, conflicting interpretations	p.I148T	N	Y	Non CF-causing	7517268	8	1
61	I154T	c.461T>C	VUS	7	117171140	T	C	.	CFTR	nonsynonymous SNV	CFTR	CFTR:NM_000492:exon4:c.T461C:p.I154T	missense_variant	CFTR	CFTR:NM_000492:exon4:c.461T>C:p.Ile154Thr	1|0|8.23831806498385e-06	0|0	.	.	0.192	B	1.000	D	117171140_T_C	.					p.I154T	N	N	#N/A		2	0
62	M156V	c.466A>G	VUS	7	117171145	A	G	rs374689323	CFTR	nonsynonymous SNV	CFTR	CFTR:NM_000492:exon4:c.A466G:p.M156V	missense_variant	CFTR	CFTR:NM_000492:exon4:c.466A>G:p.Met156Val	5|0|4.11922690349475e-05	0|0	.	.	0.02	B	0.528	D	117171145_A_G	.					p.M156V	N	N	#N/A		13	7
63	M156I	c.468G>A	VUS	7	117171147	G	A	.	CFTR	nonsynonymous SNV	CFTR	CFTR:NM_000492:exon4:c.G468A:p.M156I	missense_variant	CFTR	CFTR:NM_000492:exon4:c.468G>A:p.Met156Ile	0|0|0	0|0	.	.	0.043	B	0.997	D	117171147_G_A	.					p.M156I	N	N	#N/A		1	0
64	S158T	c.473G>C	VUS	7	117171152	G	C	.	CFTR	nonsynonymous SNV	CFTR	CFTR:NM_000492:exon4:c.G473C:p.S158T	missense_variant	CFTR	CFTR:NM_000492:exon4:c.473G>C:p.Ser158Thr	2|0|1.64777221196942e-05	0|0	.	.	0.999	D	1.0	D	117171152_G_C	DM?	VCV000053959	not provided|not specified|Cystic fibrosis	Uncertain significance(Last reviewed: Feb 17, 2020)	criteria provided, multiple submitters, no conflicts	p.S158T	N	Y	#N/A		2	3
65	L159L	c.475T>C	LB	7	117171154	T	C	.	CFTR	synonymous SNV	CFTR	CFTR:NM_000492:exon4:c.T475C:p.L159L	synonymous_variant	CFTR	CFTR:NM_000492:exon4:c.475T>C:p.Leu159=	2|0|1.64777221196942e-05	0|0	.	.	.	.	.	.	117171154_T_C	.	VCV000740284	Cystic fibrosis	Likely benign(Last reviewed: Oct 9, 2019)	criteria provided, single submitter	p.L159L	N	N	#N/A		7	4
66	614delA	c.482delA	P/LP	7	117171160	TA	T	.	CFTR	frameshift substitution	CFTR	CFTR:NM_000492:exon4:c.481_482T	frameshift_variant	CFTR	CFTR:NM_000492:exon4:c.482del:p.Tyr161LeufsTer5	0|0|0	0|0	.	.	.	.	.	.	117171160_TA_T	.					p.Tyr161LeufsTer5	N	N	#N/A	(frameshift)	0	1
67	621+3A->G	c.489+3A>G	VUS	7	117171171	A	G	rs377729736	CFTR	.	CFTR	.	splice_region_variant	CFTR	CFTR:NM_000492:exon4:c.489+3A>G:	34|0|0.000280213621678644	0|0	.	.	.	.	.	.	117171171_A_G	DM	VCV000053971	Cystic fibrosis|Congenital bilateral aplasia of vas deferens from CFTR mutation|not specified|Inborn genetic diseases|CFTR-related disorders|not provided|Cystic fibrosis	Conflicting interpretations of pathogenicity(Last reviewed: Jul 22, 2021)	criteria provided, conflicting interpretations	c.489+3A>G	N	Y	Varying clinical consequence		1	0
68	R170C	c.508C>T	VUS	7	117174348	C	T	.	CFTR	nonsynonymous SNV	CFTR	CFTR:NM_000492:exon5:c.C508T:p.R170C	missense_variant	CFTR	CFTR:NM_000492:exon5:c.508C>T:p.Arg170Cys	6|0|4.94258365322833e-05	0.000199681|0	0.01	D	0.973	D	1.000	D	117174348_C_T	DM	VCV000455782	Inborn genetic diseases|Cystic fibrosis|not provided|none provided	Uncertain significance(Last reviewed: Nov 24, 2020)	criteria provided, multiple submitters, no conflicts	p.R170C	N	Y	#N/A		4	0
69	R170H	c.509G>A	LB	7	117174349	G	A	rs1800079	CFTR	nonsynonymous SNV	CFTR	CFTR:NM_000492:exon5:c.G509A:p.R170H	missense_variant	CFTR	CFTR:NM_000492:exon5:c.509G>A:p.Arg170His	57|0|0.00046953771129197	0|0	0.03	D	0.961	D	1.000	D	117174349_G_A	DM	VCV000053983	not provided|Inborn genetic diseases|not specified|none provided|Cystic fibrosis|CFTR-related disorders	Conflicting interpretations of pathogenicity(Last reviewed: Jul 22, 2021)	criteria provided, conflicting interpretations	p.R170H	N	Y	Non CF-causing		10	5
70	Q179X	c.535C>T	VUS	7	117174375	C	T	.	CFTR	stopgain SNV	CFTR	CFTR:NM_000492:exon5:c.C535T:p.Q179X	stop_gained	CFTR	CFTR:NM_000492:exon5:c.535C>T:p.Gln179Ter	1|0|8.23750370687667e-06	0|0	0.01	D	.	.	1	A	117174375_C_T	.					p.Q179X	N	N	#N/A		0	1
71	L180V	c.538C>G	VUS	7	117174378	C	G	rs374163420	CFTR	nonsynonymous SNV	CFTR	CFTR:NM_000492:exon5:c.C538G:p.L180V	missense_variant	CFTR	CFTR:NM_000492:exon5:c.538C>G:p.Leu180Val	2|0|1.64750074137533e-05	0|0	0.19	T	0.971	D	1.000	D	117174378_C_G	.	VCV000917628	Cystic fibrosis|not specified	Uncertain significance(Last reviewed: Jan 27, 2020)	criteria provided, multiple submitters, no conflicts	p.L180V	N	N	#N/A		1	0
72	N186K	c.558C>G	VUS	7	117174398	C	G	.	CFTR	nonsynonymous SNV	CFTR	CFTR:NM_000492:exon5:c.C558G:p.N186K	missense_variant	CFTR	CFTR:NM_000492:exon5:c.558C>G:p.Asn186Lys	0|0|0	0|0	0.15	T	0.911	D	0.994	D	117174398_C_G	DM?	VCV000558712	Cystic fibrosis|not specified	Uncertain significance(Last reviewed: Mar 26, 2019)	criteria provided, multiple submitters, no conflicts	p.N186K	N	N	#N/A		10	6
73	L188Q	c.563T>A	VUS	7	117174403	T	A	.	CFTR	nonsynonymous SNV	CFTR	CFTR:NM_000492:exon5:c.T563A:p.L188Q	missense_variant	CFTR	CFTR:NM_000492:exon5:c.563T>A:p.Leu188Gln	0|0|0	0|0	0.14	T	1.0	D	1.000	D	117174403_T_A	.					p.L188Q	N	N	#N/A		0	1
74	N189K	c.567C>A	VUS	7	117174407	C	A	.	CFTR	nonsynonymous SNV	CFTR	CFTR:NM_000492:exon5:c.C567A:p.N189K	missense_variant	CFTR	CFTR:NM_000492:exon5:c.567C>A:p.Asn189Lys	0|0|0	0|0	0.02	D	0.992	D	0.996	D	117174407_C_A	DM	VCV000054002	Inborn genetic diseases|Cystic fibrosis	Likely pathogenic(Last reviewed: Nov 19, 2019)	criteria provided, single submitter	p.N189K	N	Y	#N/A		0	1
75	711+1G->A	c.579+1G>A	P/LP	7	117174420	G	A	.	CFTR	splicing	CFTR	.	splice_donor_variant	CFTR	CFTR:NM_000492:exon5:c.579+1G>A:	0|0|0	0|0	.	.	.	.	1.0	D	117174420_G_A	DM	VCV000801157	not provided	Pathogenic(Last reviewed: Mar 13, 2019)	criteria provided, single submitter	c.579+1G>A	N	N	#N/A	10605524	1	0
76	711+4T->C	c.579+4T>C	VUS	7	117174423	T	C	.	CFTR	.	CFTR	.	splice_region_variant	CFTR	CFTR:NM_000492:exon5:c.579+4T>C:	0|0|0	0|0	.	.	.	.	.	.	117174423_T_C	DM					c.579+4T>C	N	N	#N/A		0	0
77	711+5G->A	c.579+5G>A	P/LP	7	117174424	G	A	rs78440224	CFTR	.	CFTR	.	splice_region_variant	CFTR	CFTR:NM_000492:exon5:c.579+5G>A:	0|0|0	0|0	.	.	.	.	.	.	117174424_G_A	DM	VCV000054012	Congenital bilateral aplasia of vas deferens from CFTR mutation|Cystic fibrosis|Cystic fibrosis	Pathogenic(Last reviewed: Mar 17, 2017)	reviewed by expert panel	c.579+5G>A	Y	Y	CF-causing		0	0
78	L197L	c.589T>C	LB	7	117175311	T	C	.	CFTR	synonymous SNV	CFTR	CFTR:NM_000492:exon6:c.T589C:p.L197L	synonymous_variant	CFTR	CFTR:NM_000492:exon6:c.589T>C:p.Leu197=	2|0|1.64728362929529e-05	0|0	.	.	.	.	.	.	117175311_T_C	.	VCV000237858	Cystic fibrosis	Likely benign(Last reviewed: Sep 30, 2020)	criteria provided, single submitter	p.L197L	N	N	#N/A		4	3
79	A198P	c.592G>C	VUS	7	117175314	G	C	.	CFTR	nonsynonymous SNV	CFTR	CFTR:NM_000492:exon6:c.G592C:p.A198P	missense_variant	CFTR	CFTR:NM_000492:exon6:c.592G>C:p.Ala198Pro	0|0|0	0|0	0.03	D	1.0	D	1.000	D	117175314_G_C	DM	VCV000054017	not provided|Cystic fibrosis	Uncertain significance(Last reviewed: Dec 30, 2019)	criteria provided, multiple submitters, no conflicts	p.A198P	N	Y	#N/A		3	2
80	V201M	c.601G>A	VUS	7	117175323	G	A	rs138338446	CFTR	nonsynonymous SNV	CFTR	CFTR:NM_000492:exon6:c.G601A:p.V201M	missense_variant	CFTR	CFTR:NM_000492:exon6:c.601G>A:p.Val201Met	24|0|0.000197674035515435	0.000399361|0	0.01	D	0.714	P	0.743	D	117175323_G_A	DM	VCV000054022	not specified|CFTR-related disorders|Inborn genetic diseases|not provided|Cystic fibrosis	Uncertain significance(Last reviewed: Mar 3, 2017)	reviewed by expert panel	p.V201M	N	Y	Unknown significance		13	3
81	A204T	c.610G>A	VUS	7	117175332	G	A	.	CFTR	nonsynonymous SNV	CFTR	CFTR:NM_000492:exon6:c.G610A:p.A204T	missense_variant	CFTR	CFTR:NM_000492:exon6:c.610G>A:p.Ala204Thr	1|0|8.23641814647646e-06	0|0	0.13	T	0.051	B	0.040	N	117175332_G_A	DM	VCV000555386	Cystic fibrosis	Uncertain significance(Last reviewed: Dec 4, 2017)	criteria provided, single submitter	p.A204T	N	N	#N/A		1	1
82	E217G	c.650A>G	LB	7	117175372	A	G	rs121909046	CFTR	nonsynonymous SNV	CFTR	CFTR:NM_000492:exon6:c.A650G:p.E217G	missense_variant	CFTR	CFTR:NM_000492:exon6:c.650A>G:p.Glu217Gly	476|11|0.0039205350377228	0.00299521|0	0.31	T	0.278	B	0.999	A	117175372_A_G	DM	VCV000007238	Cystic fibrosis|Inborn genetic diseases|not specified|CFTR-related disorders|not provided	Conflicting interpretations of pathogenicity(Last reviewed: Jun 10, 2021)	criteria provided, conflicting interpretations	p.E217G	N	Y	#N/A		465	229
83	A221V	c.662C>T	VUS	7	117175384	C	T	.	CFTR	nonsynonymous SNV	CFTR	CFTR:NM_000492:exon6:c.C662T:p.A221V	missense_variant	CFTR	CFTR:NM_000492:exon6:c.662C>T:p.Ala221Val	1|0|8.23641814647646e-06	0|0	1	T	0.025	B	0.274	N	117175384_C_T	.	VCV000495955	not provided	Uncertain significance(Last reviewed: Jun 15, 2017)	criteria provided, single submitter	p.A221V	N	N	#N/A		1	1
84	K246T	c.737A>C	VUS	7	117175459	A	C	.	CFTR	nonsynonymous SNV	CFTR	CFTR:NM_000492:exon6:c.A737C:p.K246T	missense_variant	CFTR	CFTR:NM_000492:exon6:c.737A>C:p.Lys246Thr	0|0|0	0|0	0.51	T	0.854	P	0.680	D	117175459_A_C	.					p.K246T	N	N	#N/A		1	0
85	K246K	c.738G>A	LB	7	117175460	G	A	rs35033453	CFTR	synonymous SNV	CFTR	CFTR:NM_000492:exon6:c.G738A:p.K246K	synonymous_variant	CFTR	CFTR:NM_000492:exon6:c.738G>A:p.Lys246=	7|0|5.76549270253352e-05	0|0	.	.	.	.	.	.	117175460_G_A	.	VCV000416597	Cystic fibrosis|not specified	Likely benign(Last reviewed: Oct 26, 2020)	criteria provided, multiple submitters, no conflicts	p.K246K	N	N	#N/A		1	0
86	R248X	c.742A>T	P/LP	7	117175464	A	T	.	CFTR	stopgain SNV	CFTR	CFTR:NM_000492:exon6:c.A742T:p.R248X	stop_gained	CFTR	CFTR:NM_000492:exon6:c.742A>T:p.Arg248Ter	0|0|0	0|0	1	T	.	.	1	A	117175464_A_T	.	VCV000984342	Cystic fibrosis	Likely pathogenic(Last reviewed: Feb 28, 2020)	no assertion criteria provided	p.R248X	N	N	#N/A	(nonsence)	1	0
87	875+8C->T	c.743+8C>T	VUS	7	117175473	C	T	.	CFTR	.	CFTR	.	splice_region_variant	CFTR	CFTR:NM_000492:exon6:c.743+8C>T:	0|0|0	0|0	.	.	.	.	.	.	117175473_C_T	.					c.743+8C>T	N	N	#N/A		2	1
88	876-15T>C	c.744-15T>C	VUS	7	117176587	T	C	rs369149477	CFTR	.	CFTR	.	intron_variant	CFTR	CFTR:NM_000492:exon7:c.744-15T>C:	2|0|1.67327610729046e-05	0|0	.	.	.	.	.	.	117176587_T_C	.	VCV001119296	Cystic fibrosis	Likely benign(Last reviewed: Aug 9, 2020)	criteria provided, single submitter	c.744-15T>C	N	N	#N/A		0	1
89	Q250R	c.749A>G	VUS	7	117176607	A	G	.	CFTR	nonsynonymous SNV	CFTR	CFTR:NM_000492:exon7:c.A749G:p.Q250R	missense_variant	CFTR	CFTR:NM_000492:exon7:c.749A>G:p.Gln250Arg	0|0|0	0|0	0.42	T	0.007	B	0.799	D	117176607_A_G	.					p.Q250R	N	N	#N/A		0	1
90	I255N	c.764T>A	VUS	7	117176622	T	A	.	CFTR	nonsynonymous SNV	CFTR	CFTR:NM_000492:exon7:c.T764A:p.I255N	missense_variant	CFTR	CFTR:NM_000492:exon7:c.764T>A:p.Ile255Asn	1|0|8.24728664269455e-06	0|0	0.14	T	0.97	D	0.999	D	117176622_T_A	DM					p.I255N	N	N	#N/A		4	2
91	R258S	c.774A>T	VUS	7	117176632	A	T	.	CFTR	nonsynonymous SNV	CFTR	CFTR:NM_000492:exon7:c.A774T:p.R258S	missense_variant	CFTR	CFTR:NM_000492:exon7:c.774A>T:p.Arg258Ser	0|0|0	0|0	0	D	0.997	D	1.000	D	117176632_A_T	.					p.R258S	N	N	#N/A		1	1
92	V260A	c.779T>C	VUS	7	117176637	T	C	.	CFTR	nonsynonymous SNV	CFTR	CFTR:NM_000492:exon7:c.T779C:p.V260A	missense_variant	CFTR	CFTR:NM_000492:exon7:c.779T>C:p.Val260Ala	0|0|0	0|0	0.45	T	0.02	B	0.913	D	117176637_T_C	.					p.V260A	N	N	#N/A		1	0
93	I266V	c.796A>G	VUS	7	117176654	A	G	.	CFTR	nonsynonymous SNV	CFTR	CFTR:NM_000492:exon7:c.A796G:p.I266V	missense_variant	CFTR	CFTR:NM_000492:exon7:c.796A>G:p.Ile266Val	0|0|0	0|0	0.21	T	0.163	B	0.957	D	117176654_A_G	.					p.I266V	N	N	#N/A		4	2
94	Q270Q	c.810A>G	VUS	7	117176668	A	G	.	CFTR	synonymous SNV	CFTR	CFTR:NM_000492:exon7:c.A810G:p.Q270Q	synonymous_variant	CFTR	CFTR:NM_000492:exon7:c.810A>G:p.Gln270=	2|0|1.64752788440944e-05	0|0	.	.	.	.	.	.	117176668_A_G	.					p.Q270Q	N	N	#N/A		1	1
95	970delG	c.838delG	VUS	7	117176695	AG	A	.	CFTR	frameshift substitution	CFTR	CFTR:NM_000492:exon7:c.837_838A	frameshift_variant	CFTR	CFTR:NM_000492:exon7:c.838del:p.Ala280GlnfsTer5	0|0|0	0|0	.	.	.	.	.	.	117176695_AG_A	.					p.Ala280GlnfsTer5	N	N	#N/A		0	1
96	987T/C	c.855T>C	VUS	7	117176713	T	C	.	CFTR	synonymous SNV	CFTR	CFTR:NM_000492:exon7:c.T855C:p.I285I	synonymous_variant	CFTR	CFTR:NM_000492:exon7:c.855T>C:p.Ile285=	0|0|0	0|0	.	.	.	.	.	.	117176713_T_C	.					p.I285I	N	N	#N/A		2	0
97	992delA	c.860delA	P/LP	7	117176714	GA	G	.	CFTR	frameshift substitution	CFTR	CFTR:NM_000492:exon7:c.856_857G	frameshift_variant	CFTR	CFTR:NM_000492:exon7:c.857del:p.Asn287ThrfsTer2	0|0|0	0|0	.	.	.	.	.	.	117176714_GA_G	.					p.Asn287ThrfsTer2	N	N	#N/A	(frameshift)	0	1
98	N287K	c.861C>G	VUS	7	117176719	C	G	rs112162204	CFTR	nonsynonymous SNV	CFTR	CFTR:NM_000492:exon7:c.C861G:p.N287K	missense_variant	CFTR	CFTR:NM_000492:exon7:c.861C>G:p.Asn287Lys	8|0|6.58989439694229e-05	0.000199681|0	0.35	T	0.201	B	0.998	D	117176719_C_G	DM	VCV000054071	not provided|Inborn genetic diseases|Cystic fibrosis	Uncertain significance(Last reviewed: Dec 26, 2018)	criteria provided, multiple submitters, no conflicts	p.N287K	N	Y	#N/A		74	31
99	1001+5G>A	c.869+5G>A	VUS	7	117176732	G	A	.	CFTR	.	CFTR	.	splice_region_variant	CFTR	CFTR:NM_000492:exon7:c.869+5G>A:	1|0|8.23777514168973e-06	0.000199681|0	.	.	.	.	.	.	117176732_G_A	DM	VCV000552934	Cystic fibrosis|not specified	Conflicting interpretations of pathogenicity(Last reviewed: Jul 22, 2021)	criteria provided, conflicting interpretations	c.869+5G>A	N	Y	#N/A		1	0
100	1001+14A>G	c.869+14A>G	VUS	7	117176741	A	G	.	CFTR	.	CFTR	.	intron_variant	CFTR	CFTR:NM_000492:exon7:c.869+14A>G:	0|0|0	0|0	.	.	.	.	.	.	117176741_A_G	.	VCV000495960	not specified	Uncertain significance(Last reviewed: Oct 7, 2019)	criteria provided, single submitter	c.869+14A>G	N	N	#N/A		1	0
101	1002-2A>G	c.870-2A>G	P/LP	7	117180152	A	G	.	CFTR	splicing	CFTR	.	splice_acceptor_variant	CFTR	CFTR:NM_000492:exon8:c.870-2A>G:	0|0|0	0|0	.	.	.	.	1.0	D	117180152_A_G	DM	VCV000495962	Cystic fibrosis	Pathogenic/Likely pathogenic(Last reviewed: Apr 2, 2020)	criteria provided, multiple submitters, no conflicts	c.870-2A>G	N	Y	#N/A	23687349	1	0
102	R297W	c.889C>T	VUS	7	117180173	C	T	.	CFTR	nonsynonymous SNV	CFTR	CFTR:NM_000492:exon8:c.C889T:p.R297W	missense_variant	CFTR	CFTR:NM_000492:exon8:c.889C>T:p.Arg297Trp	10|0|8.23736799617786e-05	0.000199681|0	0	D	0.956	D	1.0	D	117180173_C_T	DM	VCV000054080	not specified|Cystic fibrosis	Uncertain significance(Last reviewed: Oct 30, 2018)	criteria provided, multiple submitters, no conflicts	p.R297W	N	Y	#N/A		4	2
103	R297Q	c.890G>A	LB	7	117180174	G	A	rs143486492	CFTR	nonsynonymous SNV	CFTR	CFTR:NM_000492:exon8:c.G890A:p.R297Q	missense_variant	CFTR	CFTR:NM_000492:exon8:c.890G>A:p.Arg297Gln	59|0|0.000486004711774494	0.000399361|0	0.04	D	0.133	B	1.0	D	117180174_G_A	DM?	VCV000054082	none provided|CFTR-related disorders|Inborn genetic diseases|Cystic fibrosis|not provided|not specified	Conflicting interpretations of pathogenicity(Last reviewed: Jul 14, 2021)	criteria provided, conflicting interpretations	p.R297Q	N	Y	#N/A		20	9
104	Y301H	c.901T>C	VUS	7	117180185	T	C	.	CFTR	nonsynonymous SNV	CFTR	CFTR:NM_000492:exon8:c.T901C:p.Y301H	missense_variant	CFTR	CFTR:NM_000492:exon8:c.901T>C:p.Tyr301His	0|0|0	0|0	0.03	D	0.169	B	0.997	D	117180185_T_C	.					p.Y301H	N	N	#N/A		2	0
105	F305V	c.913T>G	VUS	7	117180197	T	G	rs201885470	CFTR	nonsynonymous SNV	CFTR	CFTR:NM_000492:exon8:c.T913G:p.F305V	missense_variant	CFTR	CFTR:NM_000492:exon8:c.913T>G:p.Phe305Val	0|0|0	0|0	0.43	T	0.026	B	1.000	D	117180197_T_G	DM?	VCV000054084	Cystic fibrosis	Uncertain significance(Last reviewed: May 26, 2017)	criteria provided, single submitter	p.F305V	N	Y	#N/A		3	1
106	F305I	c.913T>A	VUS	7	117180197	T	A	.	CFTR	nonsynonymous SNV	CFTR	CFTR:NM_000492:exon8:c.T913A:p.F305I	missense_variant	CFTR	CFTR:NM_000492:exon8:c.913T>A:p.Phe305Ile	0|0|0	0|0	0.53	T	0.239	B	0.999	D	117180197_T_A	.					p.F305I	N	N	#N/A		1	1
107	N306S	c.917A>G	VUS	7	117180201	A	G	.	CFTR	nonsynonymous SNV	CFTR	CFTR:NM_000492:exon8:c.A917G:p.N306S	missense_variant	CFTR	CFTR:NM_000492:exon8:c.917A>G:p.Asn306Ser	2|0|1.64744645799012e-05	0|0	0.71	T	0.034	B	0.077	N	117180201_A_G	.	VCV000823066	Inborn genetic diseases	Uncertain significance(Last reviewed: Nov 15, 2018)	criteria provided, single submitter	p.N306S	N	N	#N/A		1	0
108	A309G	c.926C>G	VUS	7	117180210	C	G	.	CFTR	nonsynonymous SNV	CFTR	CFTR:NM_000492:exon8:c.C926G:p.A309G	missense_variant	CFTR	CFTR:NM_000492:exon8:c.926C>G:p.Ala309Gly	5|0|4.11841259904782e-05	0|0	0.17	T	0.009	B	1.000	D	117180210_C_G	DM	VCV000054086	not provided|Cystic fibrosis	Uncertain significance(Last reviewed: Dec 28, 2017)	criteria provided, multiple submitters, no conflicts	p.A309G	N	Y	#N/A		17	5
109	F312del	c.935_937delTCT	P/LP	7	117180210	CCTT	C	rs121908768	CFTR	nonframeshift substitution	CFTR	CFTR:NM_000492:exon8:c.926_929C	inframe_deletion	CFTR	CFTR:NM_000492:exon8:c.927_929del:p.Phe312del	5|0|4.11841259904782e-05	0|0	.	.	.	.	.	.	117180210_CCTT_C	DM	VCV000048704	not provided|Cystic fibrosis|Cystic fibrosis|Congenital bilateral aplasia of vas deferens from CFTR mutation|none provided	Pathogenic/Likely pathogenic(Last reviewed: Jan 6, 2021)	criteria provided, multiple submitters, no conflicts	p.F312del	Y	Y	Varying clinical consequence	7509232	2	0
110	A309A	c.927C>T	LB	7	117180211	C	T	.	CFTR	synonymous SNV	CFTR	CFTR:NM_000492:exon8:c.C927T:p.A309A	synonymous_variant	CFTR	CFTR:NM_000492:exon8:c.927C>T:p.Ala309=	2|0|1.64750074137533e-05	0|0	.	.	.	.	.	.	117180211_C_T	.	VCV000256258	not specified|Cystic fibrosis	Likely benign(Last reviewed: Nov 16, 2020)	criteria provided, multiple submitters, no conflicts	p.A309A	N	N	#N/A		1	3
111	V318A	c.953T>C	VUS	7	117180237	T	C	.	CFTR	nonsynonymous SNV	CFTR	CFTR:NM_000492:exon8:c.T953C:p.V318A	missense_variant	CFTR	CFTR:NM_000492:exon8:c.953T>C:p.Val318Ala	0|0|0	0|0	0.21	T	0.463	P	1.000	D	117180237_T_C	.					p.V318A	N	N	#N/A		1	0
112	S321A	c.961T>G	VUS	7	117180245	T	G	.	CFTR	nonsynonymous SNV	CFTR	CFTR:NM_000492:exon8:c.T961G:p.S321A	missense_variant	CFTR	CFTR:NM_000492:exon8:c.961T>G:p.Ser321Ala	0|0|0	0|0	0.31	T	0.006	B	0.758	D	117180245_T_G	.					p.S321A	N	N	#N/A		2	1
113	V322A	c.965T>C	VUS	7	117180249	T	C	.	CFTR	nonsynonymous SNV	CFTR	CFTR:NM_000492:exon8:c.T965C:p.V322A	missense_variant	CFTR	CFTR:NM_000492:exon8:c.965T>C:p.Val322Ala	0|0|0	0|0	0.09	T	0.669	P	1.000	D	117180249_T_C	DM					p.V322A	N	Y	#N/A		1	0
114	A326V	c.977C>T	VUS	7	117180261	C	T	.	CFTR	nonsynonymous SNV	CFTR	CFTR:NM_000492:exon8:c.C977T:p.A326V	missense_variant	CFTR	CFTR:NM_000492:exon8:c.977C>T:p.Ala326Val	0|0|0	0|0	1	T	0.093	B	0.986	D	117180261_C_T	.	VCV000823472	Inborn genetic diseases	Uncertain significance(Last reviewed: Nov 7, 2019)	criteria provided, single submitter	p.A326V	N	N	#N/A		1	0
115	I331T	c.992T>C	VUS	7	117180276	T	C	.	CFTR	nonsynonymous SNV	CFTR	CFTR:NM_000492:exon8:c.T992C:p.I331T	missense_variant	CFTR	CFTR:NM_000492:exon8:c.992T>C:p.Ile331Thr	0|0|0	0|0	0	D	0.794	P	1.0	D	117180276_T_C	.					p.I331T	N	N	#N/A		0	1
116	1138delA	c.1006delA	P/LP	7	117180286	GA	G	.	CFTR	frameshift substitution	CFTR	CFTR:NM_000492:exon8:c.1002_1003G	frameshift_variant	CFTR	CFTR:NM_000492:exon8:c.1003del:p.Ile336TyrfsTer33	0|0|0	0|0	.	.	.	.	.	.	117180286_GA_G	.					p.Ile336TyrfsTer33	N	N	#N/A	(frameshift)	1	1
117	I336V	c.1006A>G	VUS	7	117180290	A	G	.	CFTR	nonsynonymous SNV	CFTR	CFTR:NM_000492:exon8:c.A1006G:p.I336V	missense_variant	CFTR	CFTR:NM_000492:exon8:c.1006A>G:p.Ile336Val	0|0|0	0|0	0.8	T	0.935	D	1.000	D	117180290_A_G	.					p.I336V	N	N	#N/A		1	0
118	T338I	c.1013C>T	P/LP	7	117180297	C	T	rs77409459	CFTR	nonsynonymous SNV	CFTR	CFTR:NM_000492:exon8:c.C1013T:p.T338I	missense_variant	CFTR	CFTR:NM_000492:exon8:c.1013C>T:p.Thr338Ile	5|0|4.11827691293963e-05	0|0	0.35	T	0.997	D	1	A	117180297_C_T	DM	VCV000007193	not provided|not specified|Cystic fibrosis|CFTR-related disorders	Pathogenic(Last reviewed: Mar 17, 2017)	reviewed by expert panel	p.T338I	Y	Y	CF-causing		0	1
119	R347H	c.1040G>A	P/LP	7	117180324	G	A	rs77932196	CFTR	nonsynonymous SNV	CFTR	CFTR:NM_000492:exon8:c.G1040A:p.R347H	missense_variant	CFTR	CFTR:NM_000492:exon8:c.1040G>A:p.Arg347His	2|0|1.64728362929529e-05	0|0	0	D	0.999	D	1.0	D	117180324_G_A	DM	VCV000007182	CFTR-related disorders|Cystic fibrosis|Cystic fibrosis|not specified|ivacaftor response - Efficacy|CFTR-related disorders|Congenital bilateral aplasia of vas deferens from CFTR mutation|Cystic fibrosis|not provided	Pathogenic, drug response(Last reviewed: Dec 28, 2020)	reviewed by expert panel	p.R347H	Y	Y	CF-causing		4	2
120	M348V	c.1042A>G	VUS	7	117180326	A	G	.	CFTR	nonsynonymous SNV	CFTR	CFTR:NM_000492:exon8:c.A1042G:p.M348V	missense_variant	CFTR	CFTR:NM_000492:exon8:c.1042A>G:p.Met348Val	0|0|0	0|0	0.03	D	0.992	D	1.000	D	117180326_A_G	DM					p.M348V	N	Y	#N/A		1	1
121	R352W	c.1054C>T	VUS	7	117180338	C	T	rs193922497	CFTR	nonsynonymous SNV	CFTR	CFTR:NM_000492:exon8:c.C1054T:p.R352W	missense_variant	CFTR	CFTR:NM_000492:exon8:c.1054C>T:p.Arg352Trp	57|0|0.000469475834349158	0.000199681|0	0.03	D	0.999	D	1.000	D	117180338_C_T	DM	VCV000035816	not specified|not provided|Cystic fibrosis	Conflicting interpretations of pathogenicity(Last reviewed: Jul 22, 2021)	criteria provided, conflicting interpretations	p.R352W	N	Y	Varying clinical consequence		3	2
122	Q353Q	c.1059A>G	LB	7	117180343	A	G	rs1800087	CFTR	synonymous SNV	CFTR	CFTR:NM_000492:exon8:c.A1059G:p.Q353Q	synonymous_variant	CFTR	CFTR:NM_000492:exon8:c.1059A>G:p.Gln353=	1|0|8.23641814647646e-06	0|0	.	.	.	.	.	.	117180343_A_G	.	VCV000495886	not specified	Likely benign(Last reviewed: Aug 28, 2019)	criteria provided, single submitter	p.Q353Q	N	N	#N/A		3	1
123	1249-15C->T	c.1117-15C>T	VUS	7	117182055	C	T	.	CFTR	.	CFTR	.	intron_variant	CFTR	CFTR:NM_000492:exon9:c.1117-15C>T:	0|0|0	0|0	.	.	.	.	.	.	117182055_C_T	.					c.1117-15C>T	N	N	#N/A		1	0
124	1249-3T->C	c.1117-3T>C	VUS	7	117182067	T	C	.	CFTR	.	CFTR	.	splice_region_variant	CFTR	CFTR:NM_000492:exon9:c.1117-3T>C:	0|0|0	0|0	.	.	.	.	.	.	117182067_T_C	.					c.1117-3T>C	N	N	#N/A		1	0
125	D373N	c.1117G>A	P/LP	7	117182070	G	A	.	CFTR	nonsynonymous SNV	CFTR	CFTR:NM_000492:exon9:c.G1117A:p.D373N	missense_variant	CFTR	CFTR:NM_000492:exon9:c.1117G>A:p.Asp373Asn	1|0|8.23953990409176e-06	0.000199681|0	.	.	0.358	B	1.0	D	117182070_G_A	DM	VCV000161998	Cystic fibrosis	Conflicting interpretations of pathogenicity(Last reviewed: Jul 22, 2021)	criteria provided, conflicting interpretations	p.D373N	N	N	#N/A	27022295	0	1
126	1291delTT	c.1159_1160delTT	P/LP	7	117182111	CTT	C	.	CFTR	frameshift substitution	CFTR	CFTR:NM_000492:exon9:c.1158_1160C	frameshift_variant	CFTR	CFTR:NM_000492:exon9:c.1159_1160del:p.Leu387AsnfsTer23	0|0|0	0|0	.	.	.	.	.	.	117182111_CTT_C	DM					p.Leu387AsnfsTer23	N	Y	#N/A	34765005	0	0
127	T388K	c.1163C>A	VUS	7	117182116	C	A	.	CFTR	nonsynonymous SNV	CFTR	CFTR:NM_000492:exon9:c.C1163A:p.T388K	missense_variant	CFTR	CFTR:NM_000492:exon9:c.1163C>A:p.Thr388Lys	0|0|0	0|0	0.78	T	0.491	P	0.971	D	117182116_C_A	.					p.T388K	N	N	#N/A		1	1
128	T388M	c.1163C>T	VUS	7	117182116	C	T	rs143860237	CFTR	nonsynonymous SNV	CFTR	CFTR:NM_000492:exon9:c.C1163T:p.T388M	missense_variant	CFTR	CFTR:NM_000492:exon9:c.1163C>T:p.Thr388Met	16|0|0.000131795716639209	0|0	0.12	T	0.1	B	0.946	D	117182116_C_T	DM	VCV000495887	Cystic fibrosis|none provided|Bronchiectasis with or without elevated sweat chloride 1|Cystic fibrosis|Congenital bilateral aplasia of vas deferens from CFTR mutation|Hereditary pancreatitis|CFTR-related disorders|Inborn genetic diseases|not provided|not specified	Conflicting interpretations of pathogenicity(Last reviewed: Aug 11, 2021)	criteria provided, conflicting interpretations	p.T388M	N	Y	#N/A		1	0
129	1296G/A	c.1164G>A	VUS	7	117182117	G	A	.	CFTR	synonymous SNV	CFTR	CFTR:NM_000492:exon9:c.G1164A:p.T388T	synonymous_variant	CFTR	CFTR:NM_000492:exon9:c.1164G>A:p.Thr388=	1|0|8.23736799617786e-06	0|0	.	.	.	.	.	.	117182117_G_A	.	VCV000289741	Cystic fibrosis|not provided	Conflicting interpretations of pathogenicity(Last reviewed: Jul 22, 2021)	criteria provided, conflicting interpretations	p.T388T	N	N	#N/A		1	0
130	T389I	c.1166C>T	VUS	7	117182119	C	T	.	CFTR	nonsynonymous SNV	CFTR	CFTR:NM_000492:exon9:c.C1166T:p.T389I	missense_variant	CFTR	CFTR:NM_000492:exon9:c.1166C>T:p.Thr389Ile	0|0|0	0|0	0.09	T	0.182	B	0.765	D	117182119_C_T	.					p.T389I	N	N	#N/A		1	0
131	T390A	c.1168A>G	VUS	7	117182121	A	G	.	CFTR	nonsynonymous SNV	CFTR	CFTR:NM_000492:exon9:c.A1168G:p.T390A	missense_variant	CFTR	CFTR:NM_000492:exon9:c.1168A>G:p.Thr390Ala	1|0|8.23736799617786e-06	0|0	0.3	T	0.14	B	0.944	D	117182121_A_G	.					p.T390A	N	N	#N/A		1	0
132	V392I	c.1174G>A	VUS	7	117182127	G	A	.	CFTR	nonsynonymous SNV	CFTR	CFTR:NM_000492:exon9:c.G1174A:p.V392I	missense_variant	CFTR	CFTR:NM_000492:exon9:c.1174G>A:p.Val392Ile	0|0|0	0|0	0.25	T	0.003	B	0.047	N	117182127_G_A	.					p.V392I	N	N	#N/A		1	0
133	7T;TG13	c.1210-33_1210-6GT[13]T[6]	LB	7	117188660	A	ATGTG	.	CFTR	.	CFTR	.	intron_variant	CFTR	CFTR:NM_000492:exon10:c.1210-35_1210-34insTGTG:	192|0|0.0015902991750323	0.00379393|0	.	.	.	.	.	.	117188660_A_ATGTG	.	VCV000496577	Cystic fibrosis	Benign(Last reviewed: Nov 25, 2020)	criteria provided, multiple submitters, no conflicts	c.1210-35_1210-34insTGTG	N	N	#N/A		24	27
134	1342-32T->G	c.1210-32T>G	LB	7	117188663	T	G	.	CFTR	.	CFTR	.	intron_variant	CFTR	CFTR:NM_000492:exon10:c.1210-32T>G:	0|0|0	0|0	.	.	.	.	.	.	117188663_T_G	.	VCV000291285	not provided	Uncertain significance(Last reviewed: Sep 23, 2016)	criteria provided, single submitter	c.1210-32T>G	N	N	#N/A		4	6
135	8T;7TG	c.1210-33_1210-6GT[7]T[7]	LB	7	117188675	TGTGTGTG	T	.	CFTR	.	CFTR	.	intron_variant	CFTR	CFTR:NM_000492:exon10:c.1210-19_1210-13del:	0|0|0	0|0	.	.	.	.	.	.	117188675_TGTGTGTG_T	.					c.1210-19_1210-13del	N	N	#N/A		33	21
136	6T;8TG	c.1210-33_1210-6GT[8]T[5]	VUS	7	117188676	GTGTGTGT	G	.	CFTR	.	CFTR	.	intron_variant	CFTR	CFTR:NM_000492:exon10:c.1210-18_1210-12del:	0|0|0	0|0	.	.	.	.	.	.	117188676_GTGTGTGT_G	.					c.1210-18_1210-12del	N	N	#N/A		3	1
137	1342-15delG	c.1210-15delG	LB	7	117188679	TG	T	rs371831442	CFTR	.	CFTR	.	intron_variant	CFTR	CFTR:NM_000492:exon10:c.1210-15del:	38|0|0.000313821353065539	0|0	.	.	.	.	.	.	117188679_TG_T	.	VCV000818610	Inborn genetic diseases	Likely benign(Last reviewed: Sep 29, 2018)	criteria provided, single submitter	c.1210-15del	N	N	#N/A		1	1
138	1342-15G->T	c.1210-15G>T	LB	7	117188680	G	T	.	CFTR	.	CFTR	.	intron_variant	CFTR	CFTR:NM_000492:exon10:c.1210-15G>T:	38|0|0.000313821353065539	0|0	.	.	.	.	.	.	117188680_G_T	.	VCV000502598	not provided	Uncertain significance(Last reviewed: Jun 26, 2017)	criteria provided, single submitter	c.1210-15G>T	N	N	#N/A		2	0
139	1342-14insAT	c.1210-14_1210-13insAT	LB	7	117188680	G	GTA	.	CFTR	.	CFTR	.	intron_variant	CFTR	CFTR:NM_000492:exon10:c.1210-15_1210-14insTA:	2|0|1.65700082850041e-05	0|0	.	.	.	.	.	.	117188680_G_GTA	.					c.1210-15_1210-14insTA	N	N	#N/A		1	0
140	8T;10TG	c.1210-33_1210-6GT[10]T[7]	LB	7	117188681	TG	T	.	CFTR	.	CFTR	.	intron_variant	CFTR	CFTR:NM_000492:exon10:c.1210-13del:	54|0|0.000458365164247517	0|0	.	.	.	.	.	.	117188681_TG_T	.					c.1210-13del	N	N	#N/A		7	1
141	6T	c.1210-12T[6]	VUS	7	117188682	GT	G	.	CFTR	.	CFTR	.	intron_variant	CFTR	CFTR:NM_000492:exon10:c.1210-12del:	25|0|0.000206243400211193	0|0	.	.	.	.	.	.	117188682_GT_G	.	VCV000495892	not specified|not provided	Uncertain significance(Last reviewed: Jan 17, 2020)	criteria provided, single submitter	c.1210-12del	N	N	#N/A		25	7
142	9T;TG12	c.1210-33_1210-6GT[12]T[8]	VUS	7	117188682	G	GTGTT	.	CFTR	.	CFTR	.	intron_variant	CFTR	CFTR:NM_000492:exon10:c.1210-13_1210-12insTGTT:	9|0|7.42476240760296e-05	0|0	.	.	.	.	.	.	117188682_G_GTGTT	.					c.1210-13_1210-12insTGTT	N	N	#N/A		1	1
143	1342-11insG	c.1210-11_1210-10insG	VUS	7	117188684	T	TG	.	CFTR	.	CFTR	.	intron_variant	CFTR	CFTR:NM_000492:exon10:c.1210-11_1210-10insG:	7|0|6.02793517386287e-05	0.00199681|0	.	.	.	.	.	.	117188684_T_TG	.	VCV000802357	Cystic fibrosis	Pathogenic(Last reviewed: May 28, 2019)	criteria provided, single submitter	c.1210-11_1210-10insG	N	N	#N/A		158	74
144	5T;TG12	c.1210-33_1210-6GT[12]T[4]	VUS	7	117188684	T	G	rs73715573	CFTR	.	CFTR	.	intron_variant	CFTR	CFTR:NM_000492:exon10:c.1210-11T>G:	7|0|6.02793517386287e-05	0.00199681|0	.	.	.	.	.	.	117188684_T_G	DM	VCV000178713	not provided|Cystic fibrosis|Congenital bilateral aplasia of vas deferens from CFTR mutation|CFTR-related disorders|Congenital bilateral aplasia of vas deferens from CFTR mutation|Cystic fibrosis|not specified|Inborn genetic diseases	Conflicting interpretations of pathogenicity, other(Last reviewed: Aug 1, 2021)	criteria provided, conflicting interpretations	c.1210-11T>G	N	Y	Varying clinical consequence		891	367
145	1342-11insGTG	c.1210-11_1210-10insGTG	VUS	7	117188684	T	TGTG	.	CFTR	.	CFTR	.	intron_variant	CFTR	CFTR:NM_000492:exon10:c.1210-11_1210-10insGTG:	0|0|0	0|0	.	.	.	.	.	.	117188684_T_TGTG	.					c.1210-11_1210-10insGTG	N	N	#N/A		4	0
146	1342-4insA	c.1210-4_1210-3insA	LB	7	117188689	T	TA	.	CFTR	.	CFTR	.	splice_region_variant	CFTR	CFTR:NM_000492:exon10:c.1210-6_1210-5insA:	0|0|0	0|0	.	.	.	.	.	.	117188689_T_TA	.					c.1210-6_1210-5insA	N	N	#N/A		26	15
147	1342-6T->A	c.1210-6T>A	VUS	7	117188689	T	A	.	CFTR	.	CFTR	.	splice_region_variant	CFTR	CFTR:NM_000492:exon10:c.1210-6T>A:	9|0|7.41693037974684e-05	0|0	.	.	.	.	.	.	117188689_T_A	DM	VCV000810947	not specified	Likely benign(Last reviewed: Dec 6, 2018)	criteria provided, single submitter	c.1210-6T>A	N	N	#N/A		13	7
148	1342-5A->C	c.1210-5A>C	VUS	7	117188690	A	C	.	CFTR	.	CFTR	.	splice_region_variant	CFTR	CFTR:NM_000492:exon10:c.1210-5A>C:	0|0|0	0|0	.	.	.	.	.	.	117188690_A_C	.					c.1210-5A>C	N	N	#N/A		1	0
149	1342-3C>G	c.1210-3C>G	VUS	7	117188692	C	G	.	CFTR	.	CFTR	.	splice_region_variant	CFTR	CFTR:NM_000492:exon10:c.1210-3C>G:	0|0|0	0|0	.	.	.	.	.	.	117188692_C_G	.					c.1210-3C>G	N	N	#N/A		2	1
150	G404E	c.1211G>A	VUS	7	117188696	G	A	.	CFTR	nonsynonymous SNV	CFTR	CFTR:NM_000492:exon10:c.G1211A:p.G404E	missense_variant	CFTR	CFTR:NM_000492:exon10:c.1211G>A:p.Gly404Glu	0|0|0	0|0	0.31	T	0.718	P	1.0	D	117188696_G_A	.					p.G404E	N	N	#N/A		1	0
151	E407K	c.1219G>A	VUS	7	117188704	G	A	.	CFTR	nonsynonymous SNV	CFTR	CFTR:NM_000492:exon10:c.G1219A:p.E407K	missense_variant	CFTR	CFTR:NM_000492:exon10:c.1219G>A:p.Glu407Lys	3|0|2.47226937847148e-05	0|0	0.16	T	0.003	B	1.0	D	117188704_G_A	.	VCV000928981	not specified|Cystic fibrosis	Uncertain significance(Last reviewed: Jan 28, 2019)	criteria provided, multiple submitters, no conflicts	p.E407K	N	N	#N/A		7	1
152	K411E	c.1231A>G	VUS	7	117188716	A	G	.	CFTR	nonsynonymous SNV	CFTR	CFTR:NM_000492:exon10:c.A1231G:p.K411E	missense_variant	CFTR	CFTR:NM_000492:exon10:c.1231A>G:p.Lys411Glu	3|0|2.47292150947129e-05	0|0	0.14	T	0.06	B	1.0	D	117188716_A_G	DM?	VCV000502578	not provided	Uncertain significance(Last reviewed: Aug 30, 2018)	criteria provided, single submitter	p.K411E	N	N	#N/A		19	16
153	Q414X	c.1240C>T	P/LP	7	117188725	C	T	.	CFTR	stopgain SNV	CFTR	CFTR:NM_000492:exon10:c.C1240T:p.Q414X	stop_gained	CFTR	CFTR:NM_000492:exon10:c.1240C>T:p.Gln414Ter	0|0|0	0|0	0.62	T	.	.	1.0	D	117188725_C_T	DM	VCV000053222	Cystic fibrosis|not provided|none provided	Pathogenic(Last reviewed: Mar 17, 2017)	reviewed by expert panel	p.Q414X	Y	Y	CF-causing		1	1
154	1380ins7	c.1247_1248insACAACAA	P/LP	7	117188727	A	AAACAAAC	.	CFTR	frameshift substitution	CFTR	CFTR:NM_000492:exon10:c.1242_1242delinsAAACAAAC	frameshift_variant	CFTR	CFTR:NM_000492:exon10:c.1242_1243insAACAAAC:p.Asn416LysfsTer4	0|0|0	0|0	.	.	.	.	.	.	117188727_A_AAACAAAC	.					p.Asn416LysfsTer4	N	N	#N/A	(frameshift)	0	0
155	N418D	c.1252A>G	VUS	7	117188737	A	G	.	CFTR	nonsynonymous SNV	CFTR	CFTR:NM_000492:exon10:c.A1252G:p.N418D	missense_variant	CFTR	CFTR:NM_000492:exon10:c.1252A>G:p.Asn418Asp	0|0|0	0|0	0.9	T	0.0	B	0.0	N	117188737_A_G	.					p.N418D	N	N	#N/A		0	1
156	N418N	c.1254T>C	LB	7	117188739	T	C	.	CFTR	synonymous SNV	CFTR	CFTR:NM_000492:exon10:c.T1254C:p.N418N	synonymous_variant	CFTR	CFTR:NM_000492:exon10:c.1254T>C:p.Asn418=	0|0|0	0|0	.	.	.	.	.	.	117188739_T_C	.	VCV000193588	Cystic fibrosis|not specified|not provided	Benign/Likely benign(Last reviewed: Dec 17, 2018)	criteria provided, multiple submitters, no conflicts	p.N418N	N	N	#N/A		1	1
157	D425G	c.1274A>G	VUS	7	117188759	A	G	.	CFTR	nonsynonymous SNV	CFTR	CFTR:NM_000492:exon10:c.A1274G:p.D425G	missense_variant	CFTR	CFTR:NM_000492:exon10:c.1274A>G:p.Asp425Gly	0|0|0	0|0	0.05	D	0.41	B	1.0	D	117188759_A_G	.					p.D425G	N	N	#N/A		1	0
158	D426D	c.1278C>T	VUS	7	117188763	C	T	.	CFTR	synonymous SNV	CFTR	CFTR:NM_000492:exon10:c.C1278T:p.D426D	synonymous_variant	CFTR	CFTR:NM_000492:exon10:c.1278C>T:p.Asp426=	0|0|0	0|0	.	.	.	.	.	.	117188763_C_T	.	VCV000990534	Cystic fibrosis	Uncertain significance(Last reviewed: Jul 2, 2020)	no assertion criteria provided	p.D426D	N	N	#N/A		3	0
159	F429L	c.1287C>A	VUS	7	117188772	C	A	.	CFTR	nonsynonymous SNV	CFTR	CFTR:NM_000492:exon10:c.C1287A:p.F429L	missense_variant	CFTR	CFTR:NM_000492:exon10:c.1287C>A:p.Phe429Leu	0|0|0	0|0	0.26	T	0.005	B	1.0	D	117188772_C_A	.	VCV000966693	Cystic fibrosis	Uncertain significance(Last reviewed: Nov 2, 2019)	criteria provided, single submitter	p.F429L	N	N	#N/A		1	0
160	I444F	c.1330A>T	VUS	7	117188815	A	T	.	CFTR	nonsynonymous SNV	CFTR	CFTR:NM_000492:exon10:c.A1330T:p.I444F	missense_variant	CFTR	CFTR:NM_000492:exon10:c.1330A>T:p.Ile444Phe	0|0|0	0|0	0	D	0.998	D	1.0	D	117188815_A_T	.					p.I444F	N	N	#N/A		1	0
161	F446L	c.1338C>A	VUS	7	117188823	C	A	.	CFTR	nonsynonymous SNV	CFTR	CFTR:NM_000492:exon10:c.C1338A:p.F446L	missense_variant	CFTR	CFTR:NM_000492:exon10:c.1338C>A:p.Phe446Leu	0|0|0	0|0	0.51	T	0.007	B	1.0	D	117188823_C_A	.					p.F446L	N	N	#N/A		0	1
162	I448T	c.1343T>C	VUS	7	117188828	T	C	.	CFTR	nonsynonymous SNV	CFTR	CFTR:NM_000492:exon10:c.T1343C:p.I448T	missense_variant	CFTR	CFTR:NM_000492:exon10:c.1343T>C:p.Ile448Thr	0|0|0	0|0	0.01	D	0.202	B	1.0	D	117188828_T_C	.	VCV000526015	not specified|Cystic fibrosis	Uncertain significance(Last reviewed: Feb 5, 2018)	criteria provided, multiple submitters, no conflicts	p.I448T	N	N	#N/A		3	1
163	G451R	c.1351G>A	VUS	7	117188836	G	A	.	CFTR	nonsynonymous SNV	CFTR	CFTR:NM_000492:exon10:c.G1351A:p.G451R	missense_variant	CFTR	CFTR:NM_000492:exon10:c.1351G>A:p.Gly451Arg	0|0|0	0|0	0.01	D	1.0	D	1.0	D	117188836_G_A	DM					p.G451R	N	N	#N/A		8	5
164	A455V	c.1364C>T	VUS	7	117188849	C	T	.	CFTR	nonsynonymous SNV	CFTR	CFTR:NM_000492:exon10:c.C1364T:p.A455V	missense_variant	CFTR	CFTR:NM_000492:exon10:c.1364C>T:p.Ala455Val	7|0|5.76729777382306e-05	0|0	0	D	0.909	D	1.0	D	117188849_C_T	DM?	VCV000411125	Inborn genetic diseases|Cystic fibrosis|not specified|not provided	Conflicting interpretations of pathogenicity(Last reviewed: Jul 22, 2021)	criteria provided, conflicting interpretations	p.A455V	N	N	#N/A		3	3
165	A455A	c.1365G>A	LB	7	117188850	G	A	rs79074685	CFTR	synonymous SNV	CFTR	CFTR:NM_000492:exon10:c.G1365A:p.A455A	synonymous_variant	CFTR	CFTR:NM_000492:exon10:c.1365G>A:p.Ala455=	57|0|0.000469615080411284	0.000998403|0	.	.	.	.	.	.	117188850_G_A	.	VCV000035820	Inborn genetic diseases|CFTR-related disorders|Cystic fibrosis|Congenital bilateral aplasia of vas deferens from CFTR mutation|not specified|not provided	Conflicting interpretations of pathogenicity(Last reviewed: Jul 22, 2021)	criteria provided, conflicting interpretations	p.A455A	N	N	#N/A		2	0
166	T460A	c.1378A>G	VUS	7	117188863	A	G	.	CFTR	nonsynonymous SNV	CFTR	CFTR:NM_000492:exon10:c.A1378G:p.T460A	missense_variant	CFTR	CFTR:NM_000492:exon10:c.1378A>G:p.Thr460Ala	0|0|0	0|0	0.03	D	0.554	P	1.0	D	117188863_A_G	.					p.T460A	N	N	#N/A		1	0
167	K464Q	c.1390A>C	VUS	7	117188875	A	C	.	CFTR	nonsynonymous SNV	CFTR	CFTR:NM_000492:exon10:c.A1390C:p.K464Q	missense_variant	CFTR	CFTR:NM_000492:exon10:c.1390A>C:p.Lys464Gln	0|0|0	0|0	0	D	0.91	D	1.0	D	117188875_A_C	DM					p.K464Q	N	N	#N/A		3	1
168	K464N	c.1392G>T	VUS	7	117188877	G	T	.	CFTR	nonsynonymous SNV	CFTR	CFTR:NM_000492:exon10:c.G1392T:p.K464N	missense_variant	CFTR	CFTR:NM_000492:exon10:c.1392G>T:p.Lys464Asn	0|0|0	0|0	0	D	0.989	D	1.0	D	117188877_G_T	DM	VCV000053240	Cystic fibrosis|Hereditary pancreatitis|not provided	Pathogenic(Last reviewed: Oct 3, 2019)	criteria provided, multiple submitters, no conflicts	p.K464N	N	Y	#N/A		0	9
169	1524+5insC	c.1392+5_1392+6insC	LB	7	117188882	T	TC	.	CFTR	.	CFTR	.	splice_region_variant	CFTR	CFTR:NM_000492:exon10:c.1392+5_1392+6insC:	0|0|0	0|0	.	.	.	.	.	.	117188882_T_TC	.					c.1392+5_1392+6insC	N	N	#N/A		0	3
170	1525-42G->A	c.1393-42G>A	B/LB	7	117199476	G	A	rs34906874	CFTR	.	CFTR	.	intron_variant	CFTR	CFTR:NM_000492:exon11:c.1393-42G>A:	502|13|0.00413475002059138	0.00219649|0	.	.	.	.	.	.	117199476_G_A	DM?	VCV000237854	not specified|Cystic fibrosis|not provided	Benign(Last reviewed: Oct 11, 2017)	criteria provided, multiple submitters, no conflicts	c.1393-42G>A	N	Y	#N/A		5	2
171	1525-4C->A	c.1393-4C>A	VUS	7	117199514	C	A	.	CFTR	.	CFTR	.	splice_region_variant	CFTR	CFTR:NM_000492:exon11:c.1393-4C>A:	0|0|0	0|0	.	.	.	.	.	.	117199514_C_A	.	VCV001101735	Cystic fibrosis	Likely benign(Last reviewed: Jul 19, 2020)	criteria provided, single submitter	c.1393-4C>A	N	N	#N/A		9	2
172	1525-3C->A	c.1393-3C>A	VUS	7	117199515	C	A	.	CFTR	.	CFTR	.	splice_region_variant	CFTR	CFTR:NM_000492:exon11:c.1393-3C>A:	1|0|8.23641814647646e-06	0|0	.	.	.	.	.	.	117199515_C_A	.					c.1393-3C>A	N	N	#N/A		1	0
173	S466X	c.1397C>G	P/LP	7	117199522	C	G	rs121908805	CFTR	stopgain SNV	CFTR	CFTR:NM_000492:exon11:c.C1397G:p.S466X	stop_gained	CFTR	CFTR:NM_000492:exon11:c.1397C>G:p.Ser466Ter	1|0|8.23641814647646e-06	0|0	0	D	.	.	1	A	117199522_C_G	DM	VCV000035822	Cystic fibrosis|Congenital bilateral aplasia of vas deferens from CFTR mutation|Cystic fibrosis|Obstructive azoospermia|not provided	Pathogenic(Last reviewed: Mar 17, 2017)	reviewed by expert panel	p.S466X	Y	Y	CF-causing		1	0
174	L468V	c.1402C>G	VUS	7	117199527	C	G	.	CFTR	nonsynonymous SNV	CFTR	CFTR:NM_000492:exon11:c.C1402G:p.L468V	missense_variant	CFTR	CFTR:NM_000492:exon11:c.1402C>G:p.Leu468Val	0|0|0	0|0	0.14	T	0.998	D	0.997	D	117199527_C_G	.					p.L468V	N	N	#N/A		1	0
175	M469V	c.1405A>G	P/LP	7	117199530	A	G	.	CFTR	nonsynonymous SNV	CFTR	CFTR:NM_000492:exon11:c.A1405G:p.M469V	missense_variant	CFTR	CFTR:NM_000492:exon11:c.1405A>G:p.Met469Val	2|0|1.64728362929529e-05	0|0	0.18	T	0.993	D	1.000	D	117199530_A_G	DM	VCV000053248	Cystic fibrosis|Cystic fibrosis|CFTR-related disorders	Pathogenic(Last reviewed: Mar 26, 2018)	criteria provided, single submitter	p.M469V	N	Y	#N/A	23953609	16	5
176	M469I	c.1407G>T	VUS	7	117199532	G	T	rs143218779	CFTR	nonsynonymous SNV	CFTR	CFTR:NM_000492:exon11:c.G1407T:p.M469I	missense_variant	CFTR	CFTR:NM_000492:exon11:c.1407G>T:p.Met469Ile	3|0|2.47092544394294e-05	0|0	0.14	T	0.995	D	1.000	D	117199532_G_T	DM	VCV000053249	Cystic fibrosis	not provided	no assertion provided	p.M469I	N	N	#N/A		6	1
177	V470E	c.1409T>A	VUS	7	117199534	T	A	.	CFTR	nonsynonymous SNV	CFTR	CFTR:NM_000492:exon11:c.T1409A:p.V470E	missense_variant	CFTR	CFTR:NM_000492:exon11:c.1409T>A:p.Val470Glu	0|0|0	0|0	0.05	D	0.116	B	0.065	N	117199534_T_A	DM					p.V470E	N	N	#N/A		1	1
178	S485C	c.1453A>T	VUS	7	117199578	A	T	rs138427145	CFTR	nonsynonymous SNV	CFTR	CFTR:NM_000492:exon11:c.A1453T:p.S485C	missense_variant	CFTR	CFTR:NM_000492:exon11:c.1453A>T:p.Ser485Cys	9|0|7.41277633182881e-05	0.000199681|0	0.01	D	0.999	D	1.000	D	117199578_A_T	DM	VCV000053258	Cystic fibrosis	Uncertain significance(Last reviewed: Apr 5, 2017)	criteria provided, single submitter	p.S485C	N	Y	#N/A		14	6
179	S485G	c.1453A>G	VUS	7	117199578	A	G	.	CFTR	nonsynonymous SNV	CFTR	CFTR:NM_000492:exon11:c.A1453G:p.S485G	missense_variant	CFTR	CFTR:NM_000492:exon11:c.1453A>G:p.Ser485Gly	0|0|0	0|0	0.07	T	0.993	D	1.000	D	117199578_A_G	.					p.S485G	N	N	#N/A		3	1
180	W496C	c.1488G>T	VUS	7	117199613	G	T	.	CFTR	nonsynonymous SNV	CFTR	CFTR:NM_000492:exon11:c.G1488T:p.W496C	missense_variant	CFTR	CFTR:NM_000492:exon11:c.1488G>T:p.Trp496Cys	0|0|0	0|0	0	D	1.0	D	1.0	D	117199613_G_T	DM					p.W496C	N	N	#N/A		2	0
181	W496C	c.1488G>C	VUS	7	117199613	G	C	rs200626971	CFTR	nonsynonymous SNV	CFTR	CFTR:NM_000492:exon11:c.G1488C:p.W496C	missense_variant	CFTR	CFTR:NM_000492:exon11:c.1488G>C:p.Trp496Cys	0|0|0	0.000199681|0	0	D	1.0	D	1.0	D	117199613_G_C	.					p.W496C	N	N	#N/A		2	0
182	I497V	c.1489A>G	VUS	7	117199614	A	G	.	CFTR	nonsynonymous SNV	CFTR	CFTR:NM_000492:exon11:c.A1489G:p.I497V	missense_variant	CFTR	CFTR:NM_000492:exon11:c.1489A>G:p.Ile497Val	0|0|0	0|0	0.33	T	0.868	P	1.000	D	117199614_A_G	DM					p.I497V	N	Y	#N/A		0	1
183	G500G	c.1500C>A	LB	7	117199625	C	A	.	CFTR	synonymous SNV	CFTR	CFTR:NM_000492:exon11:c.C1500A:p.G500G	synonymous_variant	CFTR	CFTR:NM_000492:exon11:c.1500C>A:p.Gly500=	7|0|5.76549270253352e-05	0|0	.	.	.	.	.	.	117199625_C_A	.	VCV000495899	Cystic fibrosis|Inborn genetic diseases|not specified	Likely benign(Last reviewed: Dec 4, 2020)	criteria provided, multiple submitters, no conflicts	p.G500G	N	N	#N/A		2	3
184	F508del	c.1521_1523delCTT	P/LP	7	117199644	ATCT	A	rs113993960	CFTR	nonframeshift substitution	CFTR	CFTR:NM_000492:exon11:c.1519_1522A	inframe_deletion	CFTR	CFTR:NM_000492:exon11:c.1520_1522del:p.Phe508del	823|0|0.00677857213455013	0.00399361|0	.	.	.	.	.	.	117199644_ATCT_A	DM	VCV000007105	Hereditary pancreatitis|Inborn genetic diseases|Bronchiectasis with or without elevated sweat chloride 1, modifier of|Cystic fibrosis|ivacaftor response - Efficacy|ivacaftor / lumacaftor response - Efficacy|not specified|Recurrent pancreatitis|Obstructive azoospermia|Duodenal stenosis|Congenital bilateral aplasia of vas deferens from CFTR mutation|Cystic fibrosis|not provided	Pathogenic(Last reviewed: Mar 3, 2004)	practice guideline	p.F508del	Y	Y	CF-causing		3	0
185	Y512C	c.1535A>G	VUS	7	117199660	A	G	.	CFTR	nonsynonymous SNV	CFTR	CFTR:NM_000492:exon11:c.A1535G:p.Y512C	missense_variant	CFTR	CFTR:NM_000492:exon11:c.1535A>G:p.Tyr512Cys	0|0|0	0|0	0	D	0.967	D	1.000	D	117199660_A_G	.					p.Y512C	N	N	#N/A		1	1
186	Y515H	c.1543T>C	VUS	7	117199668	T	C	.	CFTR	nonsynonymous SNV	CFTR	CFTR:NM_000492:exon11:c.T1543C:p.Y515H	missense_variant	CFTR	CFTR:NM_000492:exon11:c.1543T>C:p.Tyr515His	2|0|1.64728362929529e-05	0|0	0.5	T	0.993	D	1.000	D	117199668_T_C	DM	VCV000550738	Cystic fibrosis	Uncertain significance(Last reviewed: Feb 10, 2017)	criteria provided, single submitter	p.Y515H	N	Y	#N/A		1	2
187	V520I	c.1558G>A	VUS	7	117199683	G	A	rs77646904	CFTR	nonsynonymous SNV	CFTR	CFTR:NM_000492:exon11:c.G1558A:p.V520I	missense_variant	CFTR	CFTR:NM_000492:exon11:c.1558G>A:p.Val520Ile	19|0|0.000156491944783053	0.000998403|0	0.02	D	0.088	B	1.000	D	117199683_G_A	DM	VCV000035825	not provided|CFTR-related disorders|Inborn genetic diseases|not specified|none provided|Cystic fibrosis	Uncertain significance(Last reviewed: Apr 30, 2021)	criteria provided, multiple submitters, no conflicts	p.V520I	N	Y	#N/A		13	4
188	C524X	c.1572C>A	P/LP	7	117199697	C	A	rs121908754	CFTR	stopgain SNV	CFTR	CFTR:NM_000492:exon11:c.C1572A:p.C524X	stop_gained	CFTR	CFTR:NM_000492:exon11:c.1572C>A:p.Cys524Ter	0|0|0	0|0	1	T	.	.	1	A	117199697_C_A	DM	VCV000007151	Cystic fibrosis	Pathogenic(Last reviewed: Mar 17, 2017)	reviewed by expert panel	p.C524X	Y	Y	CF-causing		1	2
189	1717-19T/G	c.1585-19T>G	VUS	7	117227774	T	G	.	CFTR	.	CFTR	.	intron_variant	CFTR	CFTR:NM_000492:exon12:c.1585-19T>G:	0|0|0	0|0	.	.	.	.	.	.	117227774_T_G	.					c.1585-19T>G	N	N	#N/A		2	1
190	D529A	c.1586A>C	VUS	7	117227794	A	C	.	CFTR	nonsynonymous SNV	CFTR	CFTR:NM_000492:exon12:c.A1586C:p.D529A	missense_variant	CFTR	CFTR:NM_000492:exon12:c.1586A>C:p.Asp529Ala	0|0|0	0|0	0	D	0.825	P	1.0	D	117227794_A_C	.					p.D529A	N	N	#N/A		1	0
191	D529G	c.1586A>G	VUS	7	117227794	A	G	.	CFTR	nonsynonymous SNV	CFTR	CFTR:NM_000492:exon12:c.A1586G:p.D529G	missense_variant	CFTR	CFTR:NM_000492:exon12:c.1586A>G:p.Asp529Gly	0|0|0	0|0	0	D	0.953	D	1.0	D	117227794_A_G	DM	VCV000053293	not provided	Uncertain significance(Last reviewed: Dec 4, 2017)	criteria provided, single submitter	p.D529G	N	Y	#N/A		1	1
192	I539T	c.1616T>C	VUS	7	117227824	T	C	rs144745159	CFTR	nonsynonymous SNV	CFTR	CFTR:NM_000492:exon12:c.T1616C:p.I539T	missense_variant	CFTR	CFTR:NM_000492:exon12:c.1616T>C:p.Ile539Thr	4|0|3.29483863527784e-05	0.000199681|0	1	T	0.001	B	0.051	N	117227824_T_C	DM	VCV000598095	not provided	Uncertain significance(Last reviewed: Jul 19, 2018)	criteria provided, single submitter	p.I539T	N	Y	#N/A		0	1
193	V540I	c.1618G>A	VUS	7	117227826	G	A	rs187318937	CFTR	nonsynonymous SNV	CFTR	CFTR:NM_000492:exon12:c.G1618A:p.V540I	missense_variant	CFTR	CFTR:NM_000492:exon12:c.1618G>A:p.Val540Ile	0|0|0	0.000199681|0	0.38	T	0.002	B	0.023	N	117227826_G_A	.	VCV000801150	not provided	Uncertain significance(Last reviewed: Feb 12, 2019)	criteria provided, single submitter	p.V540I	N	N	#N/A		1	0
194	R553X	c.1657C>T	P/LP	7	117227865	C	T	rs74597325	CFTR	stopgain SNV	CFTR	CFTR:NM_000492:exon12:c.C1657T:p.R553X	stop_gained	CFTR	CFTR:NM_000492:exon12:c.1657C>T:p.Arg553Ter	15|0|0.00012356255560315	0.000199681|0	1	T	.	.	1	A	117227865_C_T	DM	VCV000007122	Cystic fibrosis|Inborn genetic diseases|not specified|not provided|Congenital bilateral aplasia of vas deferens from CFTR mutation|Cystic fibrosis|none provided|Hereditary pancreatitis|Congenital bilateral aplasia of vas deferens from CFTR mutation|Bronchiectasis with or without elevated sweat chloride 1|Cystic fibrosis	Pathogenic(Last reviewed: Mar 3, 2004)	practice guideline	p.R553X	Y	Y	CF-causing		2	4
195	R553Q	c.1658G>A	LB	7	117227866	G	A	rs121909044	CFTR	nonsynonymous SNV	CFTR	CFTR:NM_000492:exon12:c.G1658A:p.R553Q	missense_variant	CFTR	CFTR:NM_000492:exon12:c.1658G>A:p.Arg553Gln	0|0|0	0|0	0.01	D	0.981	D	1.000	A	117227866_G_A	DM	VCV000007225	Cystic fibrosis	Uncertain significance(Last reviewed: Jun 14, 2017)	criteria provided, single submitter	p.R553Q	N	Y	#N/A		1	0
196	I556V	c.1666A>G	VUS	7	117227874	A	G	rs75789129	CFTR	nonsynonymous SNV	CFTR	CFTR:NM_000492:exon12:c.A1666G:p.I556V	missense_variant	CFTR	CFTR:NM_000492:exon12:c.1666A>G:p.Ile556Val	349|12|0.00287503089216575	0.0111821|1	0.88	T	0.333	B	0.999	A	117227874_A_G	DM	VCV000007196	Cystic fibrosis|not specified|CFTR-related disorders|Inborn genetic diseases|not provided|none provided	Conflicting interpretations of pathogenicity(Last reviewed: Sep 7, 2021)	criteria provided, conflicting interpretations	p.I556V	N	Y	#N/A		1870	870
197	S557T	c.1669T>A	VUS	7	117227877	T	A	.	CFTR	nonsynonymous SNV	CFTR	CFTR:NM_000492:exon12:c.T1669A:p.S557T	missense_variant	CFTR	CFTR:NM_000492:exon12:c.1669T>A:p.Ser557Thr	1|0|8.23804659439154e-06	0|0	0.12	T	0.386	B	0.998	D	117227877_T_A	DM					p.S557T	N	N	#N/A		3	1
198	R560T	c.1679G>C	P/LP	7	117227887	G	C	rs80055610	CFTR	nonsynonymous SNV	CFTR	CFTR:NM_000492:exon12:c.G1679C:p.R560T	missense_variant	CFTR	CFTR:NM_000492:exon12:c.1679G>C:p.Arg560Thr	1|0|8.2387253044209e-06	0|0	0	D	1.0	D	1.0	D	117227887_G_C	DM	VCV000007113	Cystic fibrosis|not specified|not provided|Congenital bilateral aplasia of vas deferens from CFTR mutation|Cystic fibrosis|none provided	Pathogenic(Last reviewed: Mar 3, 2004)	practice guideline	p.R560T	Y	Y	CF-causing		2	0
199	1812-13A/T	c.1680-13A>T	VUS	7	117230394	A	T	.	CFTR	.	CFTR	.	intron_variant	CFTR	CFTR:NM_000492:exon13:c.1680-13A>T:	0|0|0	0|0	.	.	.	.	.	.	117230394_A_T	.					c.1680-13A>T	N	N	#N/A		1	0
200	K564E	c.1690A>G	VUS	7	117230417	A	G	rs371291116	CFTR	nonsynonymous SNV	CFTR	CFTR:NM_000492:exon13:c.A1690G:p.K564E	missense_variant	CFTR	CFTR:NM_000492:exon13:c.1690A>G:p.Lys564Glu	1|0|8.23804659439154e-06	0|0	0.04	D	0.959	D	1.000	D	117230417_A_G	.					p.K564E	N	Y	#N/A		0	1
201	D565E	c.1695T>A	VUS	7	117230422	T	A	.	CFTR	nonsynonymous SNV	CFTR	CFTR:NM_000492:exon13:c.T1695A:p.D565E	missense_variant	CFTR	CFTR:NM_000492:exon13:c.1695T>A:p.Asp565Glu	0|0|0	0|0	0.19	T	0.938	D	1.0	D	117230422_T_A	DM					p.D565E	N	N	#N/A		1	1
202	A566V	c.1697C>T	VUS	7	117230424	C	T	.	CFTR	nonsynonymous SNV	CFTR	CFTR:NM_000492:exon13:c.C1697T:p.A566V	missense_variant	CFTR	CFTR:NM_000492:exon13:c.1697C>T:p.Ala566Val	0|0|0	0|0	0	D	0.985	D	1.0	D	117230424_C_T	.					p.A566V	N	N	#N/A		1	1
203	E585G	c.1754A>G	VUS	7	117230481	A	G	.	CFTR	nonsynonymous SNV	CFTR	CFTR:NM_000492:exon13:c.A1754G:p.E585G	missense_variant	CFTR	CFTR:NM_000492:exon13:c.1754A>G:p.Glu585Gly	0|0|0	0|0	0.01	D	0.396	B	1.0	D	117230481_A_G	.					p.E585G	N	N	#N/A		2	1
204	1898+2T->C	c.1766+2T>C	P/LP	7	117230495	T	C	.	CFTR	splicing	CFTR	.	splice_donor_variant	CFTR	CFTR:NM_000492:exon13:c.1766+2T>C:	0|0|0	0|0	.	.	.	.	1.0	D	117230495_T_C	DM	VCV000558608	Cystic fibrosis	Pathogenic/Likely pathogenic(Last reviewed: Oct 16, 2019)	criteria provided, multiple submitters, no conflicts	c.1766+2T>C	N	Y	#N/A	20052365	1	0
205	1898+5G->T	c.1766+5G>T	P/LP	7	117230498	G	T	rs121908796	CFTR	.	CFTR	.	splice_region_variant	CFTR	CFTR:NM_000492:exon13:c.1766+5G>T:	2|0|1.64820675105485e-05	0|0	.	.	.	.	.	.	117230498_G_T	DM	VCV000048685	Cystic fibrosis|Congenital bilateral aplasia of vas deferens from CFTR mutation|not provided|Cystic fibrosis	Pathogenic(Last reviewed: Mar 17, 2017)	reviewed by expert panel	c.1766+5G>T	Y	Y	CF-causing		6	3
206	1899-7C->A	c.1767-7C>A	VUS	7	117231981	C	A	.	CFTR	.	CFTR	.	splice_region_variant	CFTR	CFTR:NM_000492:exon14:c.1767-7C>A:	0|0|0	0|0	.	.	.	.	.	.	117231981_C_A	.					c.1767-7C>A	N	N	#N/A		3	1
207	S605P	c.1813T>C	VUS	7	117232034	T	C	.	CFTR	nonsynonymous SNV	CFTR	CFTR:NM_000492:exon14:c.T1813C:p.S605P	missense_variant	CFTR	CFTR:NM_000492:exon14:c.1813T>C:p.Ser605Pro	1|0|8.24035466486478e-06	0|0	0.04	D	0.982	D	1.000	D	117232034_T_C	.					p.S605P	N	N	#N/A		4	0
208	A613T	c.1837G>A	P/LP	7	117232058	G	A	rs201978662	CFTR	nonsynonymous SNV	CFTR	CFTR:NM_000492:exon14:c.G1837A:p.A613T	missense_variant	CFTR	CFTR:NM_000492:exon14:c.1837G>A:p.Ala613Thr	0|0|0	0.000199681|0	0.03	D	0.999	D	1.0	D	117232058_G_A	DM	VCV000053401	Cystic fibrosis	Pathogenic(Last reviewed: Aug 31, 2018)	reviewed by expert panel	p.A613T	N	Y	CF-causing		0	1
209	L617F	c.1851A>T	VUS	7	117232072	A	T	.	CFTR	nonsynonymous SNV	CFTR	CFTR:NM_000492:exon14:c.A1851T:p.L617F	missense_variant	CFTR	CFTR:NM_000492:exon14:c.1851A>T:p.Leu617Phe	1|0|8.23682519809565e-06	0|0	0	D	0.999	D	1.000	D	117232072_A_T	.					p.L617F	N	N	#N/A		2	0
210	H620Y	c.1858C>T	VUS	7	117232079	C	T	.	CFTR	nonsynonymous SNV	CFTR	CFTR:NM_000492:exon14:c.C1858T:p.H620Y	missense_variant	CFTR	CFTR:NM_000492:exon14:c.1858C>T:p.His620Tyr	0|0|0	0|0	0.02	D	0.994	D	1.0	D	117232079_C_T	.					p.H620Y	N	N	#N/A		1	1
211	G622D	c.1865G>A	P/LP	7	117232086	G	A	rs121908759	CFTR	nonsynonymous SNV	CFTR	CFTR:NM_000492:exon14:c.G1865A:p.G622D	missense_variant	CFTR	CFTR:NM_000492:exon14:c.1865G>A:p.Gly622Asp	16|0|0.000131782690343623	0.000399361|0	0	D	1.0	D	1.0	D	117232086_G_A	DM	VCV000035833	Congenital bilateral aplasia of vas deferens from CFTR mutation|Cystic fibrosis|Congenital bilateral aplasia of vas deferens from CFTR mutation|Hereditary pancreatitis|Bronchiectasis with or without elevated sweat chloride 1|Cystic fibrosis|Congenital bilateral aplasia of vas deferens from CFTR mutation|Cystic fibrosis|Inborn genetic diseases|not provided|Cystic fibrosis|CFTR-related disorders	Conflicting interpretations of pathogenicity(Last reviewed: Jul 22, 2021)	criteria provided, conflicting interpretations	p.G622D	Y	Y	Varying clinical consequence	9736778,25443471	3	1
212	F630L	c.1890T>G	VUS	7	117232111	T	G	.	CFTR	nonsynonymous SNV	CFTR	CFTR:NM_000492:exon14:c.T1890G:p.F630L	missense_variant	CFTR	CFTR:NM_000492:exon14:c.1890T>G:p.Phe630Leu	0|0|0	0|0	0.01	D	0.975	D	1.0	D	117232111_T_G	.					p.F630L	N	N	#N/A		1	0
213	E632K	c.1894G>A	VUS	7	117232115	G	A	.	CFTR	nonsynonymous SNV	CFTR	CFTR:NM_000492:exon14:c.G1894A:p.E632K	missense_variant	CFTR	CFTR:NM_000492:exon14:c.1894G>A:p.Glu632Lys	0|0|0	0|0	0.01	D	0.383	B	1.0	D	117232115_G_A	.					p.E632K	N	n	#N/A		1	0
214	L633I	c.1897C>A	VUS	7	117232118	C	A	.	CFTR	nonsynonymous SNV	CFTR	CFTR:NM_000492:exon14:c.C1897A:p.L633I	missense_variant	CFTR	CFTR:NM_000492:exon14:c.1897C>A:p.Leu633Ile	0|0|0	0|0	0.01	D	0.998	D	1.0	D	117232118_C_A	DM	VCV000053410	Cystic fibrosis	Uncertain significance(Last reviewed: May 18, 2021)	criteria provided, multiple submitters, no conflicts	p.L633I	N	Y	#N/A		1	0
215	L636V	c.1906C>G	VUS	7	117232127	C	G	.	CFTR	nonsynonymous SNV	CFTR	CFTR:NM_000492:exon14:c.C1906G:p.L636V	missense_variant	CFTR	CFTR:NM_000492:exon14:c.1906C>G:p.Leu636Val	0|0|0	0|0	0.29	T	0.003	B	0.429	N	117232127_C_G	.					p.L636V	N	n	#N/A		1	0
216	D639N	c.1915G>A	VUS	7	117232136	G	A	.	CFTR	nonsynonymous SNV	CFTR	CFTR:NM_000492:exon14:c.G1915A:p.D639N	missense_variant	CFTR	CFTR:NM_000492:exon14:c.1915G>A:p.Asp639Asn	0|0|0	0|0	0.03	D	0.159	B	1.0	D	117232136_G_A	.					p.D639N	N	n	#N/A		1	0
217	M645T	c.1934T>C	VUS	7	117232155	T	C	rs377731410	CFTR	nonsynonymous SNV	CFTR	CFTR:NM_000492:exon14:c.T1934C:p.M645T	missense_variant	CFTR	CFTR:NM_000492:exon14:c.1934T>C:p.Met645Thr	2|0|1.64728362929529e-05	0|0	0.46	T	0.072	B	1.000	D	117232155_T_C	.	VCV000993512	none provided	Uncertain significance(Last reviewed: Apr 20, 2020)	criteria provided, single submitter	p.M645T	N	n	#N/A		2	0
218	C647F	c.1940G>T	VUS	7	117232161	G	T	.	CFTR	nonsynonymous SNV	CFTR	CFTR:NM_000492:exon14:c.G1940T:p.C647F	missense_variant	CFTR	CFTR:NM_000492:exon14:c.1940G>T:p.Cys647Phe	0|0|0	0|0	0.66	T	0.0	B	0.013	N	117232161_G_T	.					p.C647F	N	n	#N/A		2	0
219	D648N	c.1942G>A	VUS	7	117232163	G	A	.	CFTR	nonsynonymous SNV	CFTR	CFTR:NM_000492:exon14:c.G1942A:p.D648N	missense_variant	CFTR	CFTR:NM_000492:exon14:c.1942G>A:p.Asp648Asn	1|0|8.23641814647646e-06	0|0	0.07	T	0.154	B	1.000	D	117232163_G_A	.					p.D648N	N	n	#N/A		2	2
220	F650L	c.1950C>A	VUS	7	117232171	C	A	rs200204024	CFTR	nonsynonymous SNV	CFTR	CFTR:NM_000492:exon14:c.C1950A:p.F650L	missense_variant	CFTR	CFTR:NM_000492:exon14:c.1950C>A:p.Phe650Leu	2|0|1.64728362929529e-05	0.000199681|0	0.17	T	0.69	P	1.000	D	117232171_C_A	DM?	VCV000550836	Cystic fibrosis|Inborn genetic diseases	Uncertain significance(Last reviewed: May 18, 2021)	criteria provided, multiple submitters, no conflicts	p.F650L	N	n	#N/A		32	21
221	2082C/T	c.1950C>T	LB	7	117232171	C	T	rs200204024	CFTR	synonymous SNV	CFTR	CFTR:NM_000492:exon14:c.C1950T:p.F650F	synonymous_variant	CFTR	CFTR:NM_000492:exon14:c.1950C>T:p.Phe650=	3|0|2.47092544394294e-05	0|0	.	.	.	.	.	.	117232171_C_T	.	VCV000495906	Cystic fibrosis|Inborn genetic diseases|not specified	Likely benign(Last reviewed: Nov 24, 2020)	criteria provided, multiple submitters, no conflicts	p.F650F	N	Y	#N/A		1	1
222	D651N	c.1951G>A	VUS	7	117232172	G	A	.	CFTR	nonsynonymous SNV	CFTR	CFTR:NM_000492:exon14:c.G1951A:p.D651N	missense_variant	CFTR	CFTR:NM_000492:exon14:c.1951G>A:p.Asp651Asn	3|0|2.47092544394294e-05	0|0	0	D	0.998	D	1.0	D	117232172_G_A	DM	VCV000820398	Inborn genetic diseases|not specified	Uncertain significance(Last reviewed: Oct 14, 2019)	criteria provided, multiple submitters, no conflicts	p.D651N	N	Y	#N/A		2	1
223	S660S	c.1980A>G	VUS	7	117232201	A	G	.	CFTR	synonymous SNV	CFTR	CFTR:NM_000492:exon14:c.A1980G:p.S660S	synonymous_variant	CFTR	CFTR:NM_000492:exon14:c.1980A>G:p.Ser660=	0|0|0	0|0	.	.	.	.	.	.	117232201_A_G	.					p.S660S	N	n	#N/A		1	1
224	T663I	c.1988C>T	VUS	7	117232209	C	T	.	CFTR	nonsynonymous SNV	CFTR	CFTR:NM_000492:exon14:c.C1988T:p.T663I	missense_variant	CFTR	CFTR:NM_000492:exon14:c.1988C>T:p.Thr663Ile	0|0|0	0|0	0.01	D	0.996	D	1.0	D	117232209_C_T	.					p.T663I	N	n	#N/A		1	1
225	E664D	c.1992G>T	VUS	7	117232213	G	T	.	CFTR	nonsynonymous SNV	CFTR	CFTR:NM_000492:exon14:c.G1992T:p.E664D	missense_variant	CFTR	CFTR:NM_000492:exon14:c.1992G>T:p.Glu664Asp	0|0|0	0|0	0.16	T	0.999	D	1.000	D	117232213_G_T	.					p.E664D	N	n	#N/A		3	0
226	R668H	c.2003G>A	VUS	7	117232224	G	A	rs199623561	CFTR	nonsynonymous SNV	CFTR	CFTR:NM_000492:exon14:c.G2003A:p.R668H	missense_variant	CFTR	CFTR:NM_000492:exon14:c.2003G>A:p.Arg668His	6|0|4.94193229552755e-05	0.000199681|0	0.01	D	0.999	D	1.0	D	117232224_G_A	.					p.R668H	N	n	#N/A		6	1
227	G673R	c.2017G>A	VUS	7	117232238	G	A	.	CFTR	nonsynonymous SNV	CFTR	CFTR:NM_000492:exon14:c.G2017A:p.G673R	missense_variant	CFTR	CFTR:NM_000492:exon14:c.2017G>A:p.Gly673Arg	0|0|0	0|0	0.34	T	0.827	P	0.968	D	117232238_G_A	.					p.G673R	N	n	#N/A		0	1
228	G673E	c.2018G>A	VUS	7	117232239	G	A	.	CFTR	nonsynonymous SNV	CFTR	CFTR:NM_000492:exon14:c.G2018A:p.G673E	missense_variant	CFTR	CFTR:NM_000492:exon14:c.2018G>A:p.Gly673Glu	0|0|0	0|0	0.84	T	0.07	B	0.960	D	117232239_G_A	.					p.G673E	N	n	#N/A		1	0
229	P676A	c.2026C>G	VUS	7	117232247	C	G	.	CFTR	nonsynonymous SNV	CFTR	CFTR:NM_000492:exon14:c.C2026G:p.P676A	missense_variant	CFTR	CFTR:NM_000492:exon14:c.2026C>G:p.Pro676Ala	1|0|8.23668950975224e-06	0|0	0.49	T	0.001	B	0.0	N	117232247_C_G	.	VCV000820539	Cystic fibrosis|Inborn genetic diseases	Conflicting interpretations of pathogenicity(Last reviewed: Jul 22, 2021)	criteria provided, conflicting interpretations	p.P676A	N	n	#N/A		6	2
230	P676S	c.2026C>T	VUS	7	117232247	C	T	.	CFTR	nonsynonymous SNV	CFTR	CFTR:NM_000492:exon14:c.C2026T:p.P676S	missense_variant	CFTR	CFTR:NM_000492:exon14:c.2026C>T:p.Pro676Ser	1|0|8.23668950975224e-06	0|0	1	T	0.001	B	0.0	N	117232247_C_T	.					p.P676S	N	n	#N/A		1	1
231	V677I	c.2029G>A	VUS	7	117232250	G	A	.	CFTR	nonsynonymous SNV	CFTR	CFTR:NM_000492:exon14:c.G2029A:p.V677I	missense_variant	CFTR	CFTR:NM_000492:exon14:c.2029G>A:p.Val677Ile	0|0|0	0|0	0.51	T	0.003	B	0.0	N	117232250_G_A	.					p.V677I	N	n	#N/A		0	1
232	W679X	c.2036G>A	P/LP	7	117232257	G	A	.	CFTR	stopgain SNV	CFTR	CFTR:NM_000492:exon14:c.G2036A:p.W679X	stop_gained	CFTR	CFTR:NM_000492:exon14:c.2036G>A:p.Trp679Ter	0|0|0	0|0	0.21	T	.	.	1	A	117232257_G_A	DM	VCV000053429	Cystic fibrosis	Pathogenic/Likely pathogenic(Last reviewed: Apr 27, 2020)	criteria provided, multiple submitters, no conflicts	p.W679X	N	Y	#N/A	22490504	2	1
233	E681V	c.2042A>T	VUS	7	117232263	A	T	rs201295415	CFTR	nonsynonymous SNV	CFTR	CFTR:NM_000492:exon14:c.A2042T:p.E681V	missense_variant	CFTR	CFTR:NM_000492:exon14:c.2042A>T:p.Glu681Val	17|0|0.00014003294892916	0.000199681|0	0.03	D	0.704	P	1.000	D	117232263_A_T	DM?	VCV000287205	not specified|not provided|Cystic fibrosis|Inborn genetic diseases	Uncertain significance(Last reviewed: Apr 27, 2020)	criteria provided, multiple submitters, no conflicts	p.E681V	N	N	#N/A		212	88
234	2184insA	c.2052dupA	P/LP	7	117232266	C	CA	rs121908786	CFTR	frameshift substitution	CFTR	CFTR:NM_000492:exon14:c.2045_2045delinsCA	frameshift_variant	CFTR	CFTR:NM_000492:exon14:c.2045_2046insA:p.Gln685ThrfsTer4	3|0|2.47116968698517e-05	0|0	.	.	.	.	.	.	117232266_C_CA	DM	VCV000035838	Inborn genetic diseases|Cystic fibrosis|Congenital bilateral aplasia of vas deferens from CFTR mutation|not provided|Cystic fibrosis|not specified	Pathogenic(Last reviewed: Mar 17, 2017)	reviewed by expert panel	p.Q685fs	Y	Y	CF-causing		1	1
235	Q685R	c.2054A>G	VUS	7	117232275	A	G	.	CFTR	nonsynonymous SNV	CFTR	CFTR:NM_000492:exon14:c.A2054G:p.Q685R	missense_variant	CFTR	CFTR:NM_000492:exon14:c.2054A>G:p.Gln685Arg	0|0|0	0|0	0.17	T	0.297	B	0.997	D	117232275_A_G	.					p.Q685R	N	n	#N/A		1	1
236	F687L	c.2061T>G	VUS	7	117232282	T	G	.	CFTR	nonsynonymous SNV	CFTR	CFTR:NM_000492:exon14:c.T2061G:p.F687L	missense_variant	CFTR	CFTR:NM_000492:exon14:c.2061T>G:p.Phe687Leu	0|0|0	0|0	0.68	T	0.999	D	1.000	D	117232282_T_G	.					p.F687L	N	n	#N/A		1	0
237	P704R	c.2111C>G	VUS	7	117232332	C	G	.	CFTR	nonsynonymous SNV	CFTR	CFTR:NM_000492:exon14:c.C2111G:p.P704R	missense_variant	CFTR	CFTR:NM_000492:exon14:c.2111C>G:p.Pro704Arg	0|0|0	0|0	0.01	D	0.384	B	1.000	D	117232332_C_G	.					p.P704R	N	n	#N/A		1	1
238	S707C	c.2120C>G	VUS	7	117232341	C	G	.	CFTR	nonsynonymous SNV	CFTR	CFTR:NM_000492:exon14:c.C2120G:p.S707C	missense_variant	CFTR	CFTR:NM_000492:exon14:c.2120C>G:p.Ser707Cys	0|0|0	0|0	0.02	D	0.841	P	0.992	D	117232341_C_G	.	VCV000967562	Cystic fibrosis	Uncertain significance(Last reviewed: Oct 22, 2019)	criteria provided, single submitter	p.S707C	N	n	#N/A		4	2
239	S707F	c.2120C>T	VUS	7	117232341	C	T	.	CFTR	nonsynonymous SNV	CFTR	CFTR:NM_000492:exon14:c.C2120T:p.S707F	missense_variant	CFTR	CFTR:NM_000492:exon14:c.2120C>T:p.Ser707Phe	0|0|0	0|0	0.16	T	0.797	P	0.997	D	117232341_C_T	.					p.S707F	N	n	#N/A		1	1
240	I708M	c.2124A>G	VUS	7	117232345	A	G	.	CFTR	nonsynonymous SNV	CFTR	CFTR:NM_000492:exon14:c.A2124G:p.I708M	missense_variant	CFTR	CFTR:NM_000492:exon14:c.2124A>G:p.Ile708Met	0|0|0	0|0	0.13	T	0.005	B	0.0	N	117232345_A_G	.					p.I708M	N	n	#N/A		1	1
241	V714L	c.2140G>T	VUS	7	117232361	G	T	.	CFTR	nonsynonymous SNV	CFTR	CFTR:NM_000492:exon14:c.G2140T:p.V714L	missense_variant	CFTR	CFTR:NM_000492:exon14:c.2140G>T:p.Val714Leu	1|0|8.23641814647646e-06	0|0	0.16	T	0.031	B	0.0	N	117232361_G_T	.					p.V714L	N	n	#N/A		11	4
242	K716T	c.2147A>C	VUS	7	117232368	A	C	.	CFTR	nonsynonymous SNV	CFTR	CFTR:NM_000492:exon14:c.A2147C:p.K716T	missense_variant	CFTR	CFTR:NM_000492:exon14:c.2147A>C:p.Lys716Thr	0|0|0	0|0	0.23	T	0.05	B	1.000	D	117232368_A_C	.					p.K716T	N	n	#N/A		1	0
243	P718L	c.2153C>T	VUS	7	117232374	C	T	.	CFTR	nonsynonymous SNV	CFTR	CFTR:NM_000492:exon14:c.C2153T:p.P718L	missense_variant	CFTR	CFTR:NM_000492:exon14:c.2153C>T:p.Pro718Leu	0|0|0	0|0	0.06	T	0.16	B	0.023	N	117232374_C_T	.					p.P718L	N	n	#N/A		1	0
244	E725K	c.2173G>A	VUS	7	117232394	G	A	rs199791061	CFTR	nonsynonymous SNV	CFTR	CFTR:NM_000492:exon14:c.G2173A:p.E725K	missense_variant	CFTR	CFTR:NM_000492:exon14:c.2173G>A:p.Glu725Lys	11|0|9.06005996112411e-05	0.000199681|0	0.02	D	0.705	P	1.000	D	117232394_G_A	DM	VCV000053448	not provided|CFTR-related disorders|Inborn genetic diseases|Cystic fibrosis	Conflicting interpretations of pathogenicity(Last reviewed: Jul 22, 2021)	criteria provided, conflicting interpretations	p.E725K	N	Y	#N/A		2	0
245	L738F	c.2214A>T	VUS	7	117232435	A	T	.	CFTR	nonsynonymous SNV	CFTR	CFTR:NM_000492:exon14:c.A2214T:p.L738F	missense_variant	CFTR	CFTR:NM_000492:exon14:c.2214A>T:p.Leu738Phe	0|0|0	0|0	0.09	T	0.949	D	1.000	D	117232435_A_T	.					p.L738F	N	n	#N/A		1	1
246	L738F	c.2214A>C	VUS	7	117232435	A	C	.	CFTR	nonsynonymous SNV	CFTR	CFTR:NM_000492:exon14:c.A2214C:p.L738F	missense_variant	CFTR	CFTR:NM_000492:exon14:c.2214A>C:p.Leu738Phe	0|0|0	0|0	0.09	T	0.949	D	1.000	D	117232435_A_C	.					p.L738F	N	n	#N/A		1	0
247	L749L	c.2247G>C	VUS	7	117232468	G	C	.	CFTR	synonymous SNV	CFTR	CFTR:NM_000492:exon14:c.G2247C:p.L749L	synonymous_variant	CFTR	CFTR:NM_000492:exon14:c.2247G>C:p.Leu749=	0|0|0	0|0	.	.	.	.	.	.	117232468_G_C	.					p.L749L	N	n	#N/A		1	0
248	P750L	c.2249C>T	VUS	7	117232470	C	T	rs140455771	CFTR	nonsynonymous SNV	CFTR	CFTR:NM_000492:exon14:c.C2249T:p.P750L	missense_variant	CFTR	CFTR:NM_000492:exon14:c.2249C>T:p.Pro750Leu	27|0|0.000222383289954864	0.000399361|0	0.31	T	0.167	B	1.0	D	117232470_C_T	DM	VCV000053460	Cystic fibrosis|Congenital bilateral aplasia of vas deferens from CFTR mutation|not provided|Hereditary pancreatitis|CFTR-related disorders|Inborn genetic diseases|not specified|Congenital bilateral aplasia of vas deferens from CFTR mutation|Cystic fibrosis	Conflicting interpretations of pathogenicity(Last reviewed: Jul 22, 2021)	criteria provided, conflicting interpretations	p.P750L	N	Y	Varying clinical consequence		20	7
249	V754M	c.2260G>A	LB	7	117232481	G	A	rs150157202	CFTR	nonsynonymous SNV	CFTR	CFTR:NM_000492:exon14:c.G2260A:p.V754M	missense_variant	CFTR	CFTR:NM_000492:exon14:c.2260G>A:p.Val754Met	229|1|0.0018862329703639	0.000798722|0	0.48	T	0.014	B	0.0	N	117232481_G_A	DM?	VCV000053465	none provided|CFTR-related disorders|not specified|Cystic fibrosis|not provided|Inborn genetic diseases	Conflicting interpretations of pathogenicity(Last reviewed: Dec 8, 2020)	criteria provided, conflicting interpretations	p.V754M	N	Y	Non CF-causing		2	2
250	T760M	c.2279C>T	VUS	7	117232500	C	T	.	CFTR	nonsynonymous SNV	CFTR	CFTR:NM_000492:exon14:c.C2279T:p.T760M	missense_variant	CFTR	CFTR:NM_000492:exon14:c.2279C>T:p.Thr760Met	13|0|0.000107085783950312	0|0	0.48	T	0.009	B	0.000	N	117232500_C_T	DM	VCV000053467	Cystic fibrosis	Uncertain significance(Last reviewed: Apr 17, 2017)	criteria provided, single submitter	p.T760M	N	Y	#N/A		9	8
251	R764X	c.2290C>T	P/LP	7	117232511	C	T	rs121908810	CFTR	stopgain SNV	CFTR	CFTR:NM_000492:exon14:c.C2290T:p.R764X	stop_gained	CFTR	CFTR:NM_000492:exon14:c.2290C>T:p.Arg764Ter	1|0|8.2384538069895e-06	0|0	0.97	T	.	.	1	A	117232511_C_T	DM	VCV000053471	Cystic fibrosis|not provided|Cystic fibrosis|Congenital bilateral aplasia of vas deferens from CFTR mutation	Pathogenic(Last reviewed: Mar 17, 2017)	reviewed by expert panel	p.R764X	Y	Y	CF-causing		1	1
252	R765G	c.2293A>G	VUS	7	117232514	A	G	.	CFTR	nonsynonymous SNV	CFTR	CFTR:NM_000492:exon14:c.A2293G:p.R765G	missense_variant	CFTR	CFTR:NM_000492:exon14:c.2293A>G:p.Arg765Gly	0|0|0	0|0	0.02	D	0.999	D	1.000	D	117232514_A_G	.					p.R765G	N	n	#N/A		2	0
253	N771I	c.2312A>T	VUS	7	117232533	A	T	.	CFTR	nonsynonymous SNV	CFTR	CFTR:NM_000492:exon14:c.A2312T:p.N771I	missense_variant	CFTR	CFTR:NM_000492:exon14:c.2312A>T:p.Asn771Ile	0|0|0	0|0	0.04	D	0.673	P	0.203	N	117232533_A_T	.					p.N771I	N	n	#N/A		1	1
254	H775Y	c.2323C>T	VUS	7	117232544	C	T	.	CFTR	nonsynonymous SNV	CFTR	CFTR:NM_000492:exon14:c.C2323T:p.H775Y	missense_variant	CFTR	CFTR:NM_000492:exon14:c.2323C>T:p.His775Tyr	2|0|1.65027394547495e-05	0|0	0.51	T	0.094	B	0.0	N	117232544_C_T	.	VCV000990537	Cystic fibrosis	Uncertain significance(Last reviewed: Jun 24, 2020)	no assertion criteria provided	p.H775Y	N	n	#N/A		2	0
255	I783V	c.2347A>G	VUS	7	117232568	A	G	.	CFTR	nonsynonymous SNV	CFTR	CFTR:NM_000492:exon14:c.A2347G:p.I783V	missense_variant	CFTR	CFTR:NM_000492:exon14:c.2347A>G:p.Ile783Val	5|0|4.13920990761284e-05	0|0	0.66	T	0.002	B	0.0	N	117232568_A_G	.					p.I783V	N	n	#N/A		5	5
256	H784R	c.2351A>G	VUS	7	117232572	A	G	.	CFTR	nonsynonymous SNV	CFTR	CFTR:NM_000492:exon14:c.A2351G:p.H784R	missense_variant	CFTR	CFTR:NM_000492:exon14:c.2351A>G:p.His784Arg	0|0|0	0|0	0.66	T	0.002	B	0.0	N	117232572_A_G	.					p.H784R	N	n	#N/A		0	1
257	R792X	c.2374C>T	P/LP	7	117232595	C	T	.	CFTR	stopgain SNV	CFTR	CFTR:NM_000492:exon14:c.C2374T:p.R792X	stop_gained	CFTR	CFTR:NM_000492:exon14:c.2374C>T:p.Arg792Ter	0|0|0	0|0	1	T	.	.	1	A	117232595_C_T	DM	VCV000053483	not specified|Congenital bilateral aplasia of vas deferens from CFTR mutation|Cystic fibrosis|Cystic fibrosis	Pathogenic(Last reviewed: Mar 17, 2017)	reviewed by expert panel	p.R792X	N	Y	CF-causing		1	0
258	P798R	c.2393C>G	VUS	7	117232614	C	G	.	CFTR	nonsynonymous SNV	CFTR	CFTR:NM_000492:exon14:c.C2393G:p.P798R	missense_variant	CFTR	CFTR:NM_000492:exon14:c.2393C>G:p.Pro798Arg	0|0|0	0|0	0.23	T	0.952	D	1.0	D	117232614_C_G	.					p.P798R	N	n	#N/A		1	1
259	A800S	c.2398G>T	VUS	7	117232619	G	T	.	CFTR	nonsynonymous SNV	CFTR	CFTR:NM_000492:exon14:c.G2398T:p.A800S	missense_variant	CFTR	CFTR:NM_000492:exon14:c.2398G>T:p.Ala800Ser	1|0|8.27979068689144e-06	0|0	0.76	T	0.002	B	0.0	N	117232619_G_T	.					p.A800S	N	n	#N/A		1	0
260	N801K	c.2403C>G	VUS	7	117232624	C	G	.	CFTR	nonsynonymous SNV	CFTR	CFTR:NM_000492:exon14:c.C2403G:p.N801K	missense_variant	CFTR	CFTR:NM_000492:exon14:c.2403C>G:p.Asn801Lys	0|0|0	0|0	0.66	T	0.012	B	0.000	N	117232624_C_G	.					p.N801K	N	n	#N/A		1	0
261	I807M	c.2421A>G	LB	7	117232642	A	G	rs1800103	CFTR	nonsynonymous SNV	CFTR	CFTR:NM_000492:exon14:c.A2421G:p.I807M	missense_variant	CFTR	CFTR:NM_000492:exon14:c.2421A>G:p.Ile807Met	106|1|0.000876917222323334	0|0	0.01	D	0.976	D	0.997	D	117232642_A_G	DM	VCV000035842	not provided|CFTR-related disorders|Cystic fibrosis|Inborn genetic diseases|not specified|Cystic fibrosis|Hereditary pancreatitis|Bronchiectasis with or without elevated sweat chloride 1|Congenital bilateral aplasia of vas deferens from CFTR mutation|none provided	Conflicting interpretations of pathogenicity(Last reviewed: Jul 22, 2021)	criteria provided, conflicting interpretations	p.I807M	N	Y	Non CF-causing		4	2
262	2610ins4	c.2478_2479insCGAA	P/LP	7	117232693	T	TAACG	.	CFTR	frameshift substitution	CFTR	CFTR:NM_000492:exon14:c.2472_2472delinsTAACG	frameshift_variant	CFTR	CFTR:NM_000492:exon14:c.2472_2473insAACG:p.Glu827ArgfsTer10	0|0|0	0|0	.	.	.	.	.	.	117232693_T_TAACG	.	VCV000552143	Cystic fibrosis	Pathogenic/Likely pathogenic(Last reviewed: Aug 16, 2020)	criteria provided, multiple submitters, no conflicts	p.E827fs	N	n	#N/A	(frameshift)	1	0
263	E827Q	c.2479G>C	VUS	7	117232700	G	C	.	CFTR	nonsynonymous SNV	CFTR	CFTR:NM_000492:exon14:c.G2479C:p.E827Q	missense_variant	CFTR	CFTR:NM_000492:exon14:c.2479G>C:p.Glu827Gln	0|0|0	0|0	0.08	T	0.137	B	1.0	D	117232700_G_C	.					p.E827Q	N	n	#N/A		1	0
264	2622+14G->T	c.2490+14G>T	VUS	7	117232725	G	T	.	CFTR	.	CFTR	.	intron_variant	CFTR	CFTR:NM_000492:exon14:c.2490+14G>T:	8|0|6.60916691451043e-05	0|0	.	.	.	.	.	.	117232725_G_T	.	VCV000439067	not specified|Cystic fibrosis|not provided	Conflicting interpretations of pathogenicity(Last reviewed: Jul 22, 2021)	criteria provided, conflicting interpretations	c.2490+14G>T	N	n	#N/A		2	0
265	2622+14G->C	c.2490+14G>C	VUS	7	117232725	G	C	.	CFTR	.	CFTR	.	intron_variant	CFTR	CFTR:NM_000492:exon14:c.2490+14G>C:	0|0|0	0|0	.	.	.	.	.	.	117232725_G_C	.					c.2490+14G>C	N	n	#N/A		1	0
266	2623-6insT	c.2491-6_2491-5insT	VUS	7	117234978	A	AT	.	CFTR	.	CFTR	.	splice_region_variant	CFTR	CFTR:NM_000492:exon15:c.2491-6_2491-5insT:	0|0|0	0|0	.	.	.	.	.	.	117234978_A_AT	.					c.2491-6_2491-5insT	N	n	#N/A		1	0
267	E831X	c.2491G>T	P/LP	7	117234984	G	T	.	CFTR	stopgain SNV	CFTR	CFTR:NM_000492:exon15:c.G2491T:p.E831X	stop_gained	CFTR	CFTR:NM_000492:exon15:c.2491G>T:p.Glu831Ter	4|0|3.29456725859058e-05	0|0	.	.	.	.	1	A	117234984_G_T	DM	VCV000053501	Cystic fibrosis|Hereditary pancreatitis	Pathogenic(Last reviewed: Mar 17, 2017)	reviewed by expert panel	p.E831X	N	Y	CF-causing		1	0
268	M837T	c.2510T>C	VUS	7	117235003	T	C	.	CFTR	nonsynonymous SNV	CFTR	CFTR:NM_000492:exon15:c.T2510C:p.M837T	missense_variant	CFTR	CFTR:NM_000492:exon15:c.2510T>C:p.Met837Thr	1|0|8.23641814647646e-06	0|0	0.26	T	0.002	B	0.000	N	117235003_T_C	.					p.M837T	N	n	#N/A		1	0
269	A842E	c.2525C>A	VUS	7	117235018	C	A	.	CFTR	nonsynonymous SNV	CFTR	CFTR:NM_000492:exon15:c.C2525A:p.A842E	missense_variant	CFTR	CFTR:NM_000492:exon15:c.2525C>A:p.Ala842Glu	0|0|0	0|0	0.15	T	0.005	B	0.0	N	117235018_C_A	.					p.A842E	N	n	#N/A		1	0
270	V843M	c.2527G>A	VUS	7	117235020	G	A	.	CFTR	nonsynonymous SNV	CFTR	CFTR:NM_000492:exon15:c.G2527A:p.V843M	missense_variant	CFTR	CFTR:NM_000492:exon15:c.2527G>A:p.Val843Met	0|0|0	0|0	0.04	D	0.968	D	0.934	D	117235020_G_A	.					p.V843M	N	n	#N/A		1	1
271	N847S	c.2540A>G	VUS	7	117235033	A	G	.	CFTR	nonsynonymous SNV	CFTR	CFTR:NM_000492:exon15:c.A2540G:p.N847S	missense_variant	CFTR	CFTR:NM_000492:exon15:c.2540A>G:p.Asn847Ser	1|0|8.23641814647646e-06	0.000399361|0	0.82	T	0.252	B	1.000	D	117235033_A_G	.	VCV000655447	Cystic fibrosis	Uncertain significance(Last reviewed: Dec 24, 2019)	criteria provided, single submitter	p.N847S	N	n	#N/A		7	1
272	T848T	c.2544A>G	VUS	7	117235037	A	G	.	CFTR	synonymous SNV	CFTR	CFTR:NM_000492:exon15:c.A2544G:p.T848T	synonymous_variant	CFTR	CFTR:NM_000492:exon15:c.2544A>G:p.Thr848=	0|0|0	0|0	.	.	.	.	.	.	117235037_A_G	.					p.T848T	N	n	#N/A		1	1
273	Y849Y	c.2547C>T	VUS	7	117235040	C	T	.	CFTR	synonymous SNV	CFTR	CFTR:NM_000492:exon15:c.C2547T:p.Y849Y	synonymous_variant	CFTR	CFTR:NM_000492:exon15:c.2547C>T:p.Tyr849=	0|0|0	0|0	.	.	.	.	.	.	117235040_C_T	.					p.Y849Y	N	n	#N/A		0	1
274	R851G	c.2551C>G	VUS	7	117235044	C	G	.	CFTR	nonsynonymous SNV	CFTR	CFTR:NM_000492:exon15:c.C2551G:p.R851G	missense_variant	CFTR	CFTR:NM_000492:exon15:c.2551C>G:p.Arg851Gly	0|0|0	0|0	0.09	T	0.999	D	1.000	D	117235044_C_G	.					p.R851G	N	n	#N/A		0	1
275	R851X	c.2551C>T	P/LP	7	117235044	C	T	rs121909012	CFTR	stopgain SNV	CFTR	CFTR:NM_000492:exon15:c.C2551T:p.R851X	stop_gained	CFTR	CFTR:NM_000492:exon15:c.2551C>T:p.Arg851Ter	1|0|8.23641814647646e-06	0|0	1	T	.	.	1	A	117235044_C_T	DM	VCV000007141	Congenital bilateral aplasia of vas deferens from CFTR mutation|Cystic fibrosis|Cystic fibrosis	Pathogenic(Last reviewed: Mar 17, 2017)	reviewed by expert panel	p.R851X	N	Y	CF-causing		1	0
276	R851Q	c.2552G>A	VUS	7	117235045	G	A	.	CFTR	nonsynonymous SNV	CFTR	CFTR:NM_000492:exon15:c.G2552A:p.R851Q	missense_variant	CFTR	CFTR:NM_000492:exon15:c.2552G>A:p.Arg851Gln	13|0|0.000107073435904194	0.000199681|0	0.1	T	0.998	D	1.0	D	117235045_G_A	.	VCV000411119	not provided|Cystic fibrosis	Uncertain significance(Last reviewed: Jan 15, 2020)	criteria provided, multiple submitters, no conflicts	p.R851Q	N	n	#N/A		5	1
277	I853F	c.2557A>T	VUS	7	117235050	A	T	.	CFTR	nonsynonymous SNV	CFTR	CFTR:NM_000492:exon15:c.A2557T:p.I853F	missense_variant	CFTR	CFTR:NM_000492:exon15:c.2557A>T:p.Ile853Phe	1|0|8.23641814647646e-06	0|0	0.73	T	0.003	B	0.000	N	117235050_A_T	DM	VCV000556101	Cystic fibrosis|not specified	Uncertain significance(Last reviewed: Jul 20, 2021)	criteria provided, multiple submitters, no conflicts	p.I853F	N	n	#N/A		6	4
278	2691T/C	c.2559T>C	LB	7	117235052	T	C	rs1800104	CFTR	synonymous SNV	CFTR	CFTR:NM_000492:exon15:c.T2559C:p.I853I	synonymous_variant	CFTR	CFTR:NM_000492:exon15:c.2559T>C:p.Ile853=	31|0|0.00025532896254077	0.000599042|0	.	.	.	.	.	.	117235052_T_C	.	VCV000358732	not specified|none provided|Inborn genetic diseases|not provided|Cystic fibrosis	Conflicting interpretations of pathogenicity(Last reviewed: May 18, 2021)	criteria provided, conflicting interpretations	p.I853I	N	Y	#N/A		1	0
279	T854N	c.2561C>A	VUS	7	117235054	C	A	.	CFTR	nonsynonymous SNV	CFTR	CFTR:NM_000492:exon15:c.C2561A:p.T854N	missense_variant	CFTR	CFTR:NM_000492:exon15:c.2561C>A:p.Thr854Asn	0|0|0	0|0	0.08	T	0.008	B	1.000	D	117235054_C_A	.					p.T854N	N	n	#N/A		1	1
280	V855I	c.2563G>A	VUS	7	117235056	G	A	.	CFTR	nonsynonymous SNV	CFTR	CFTR:NM_000492:exon15:c.G2563A:p.V855I	missense_variant	CFTR	CFTR:NM_000492:exon15:c.2563G>A:p.Val855Ile	24|0|0.000197674035515435	0|0	0.2	T	0.001	B	0.0	N	117235056_G_A	DM	VCV000053513	not provided|Obstructive azoospermia|Cystic fibrosis	Conflicting interpretations of pathogenicity(Last reviewed: Aug 23, 2021)	criteria provided, conflicting interpretations	p.V855I	N	Y	#N/A		22	6
281	V855A	c.2564T>C	VUS	7	117235057	T	C	.	CFTR	nonsynonymous SNV	CFTR	CFTR:NM_000492:exon15:c.T2564C:p.V855A	missense_variant	CFTR	CFTR:NM_000492:exon15:c.2564T>C:p.Val855Ala	0|0|0	0|0	1	T	0.001	B	0.001	N	117235057_T_C	.					p.V855A	N	n	#N/A		0	1
282	L863P	c.2588T>C	VUS	7	117235081	T	C	.	CFTR	nonsynonymous SNV	CFTR	CFTR:NM_000492:exon15:c.T2588C:p.L863P	missense_variant	CFTR	CFTR:NM_000492:exon15:c.2588T>C:p.Leu863Pro	0|0|0	0|0	0.01	D	1.0	D	1.0	D	117235081_T_C	.					p.L863P	N	n	#N/A		1	0
283	C866Y	c.2597G>A	VUS	7	117235090	G	A	rs193922506	CFTR	nonsynonymous SNV	CFTR	CFTR:NM_000492:exon15:c.G2597A:p.C866Y	missense_variant	CFTR	CFTR:NM_000492:exon15:c.2597G>A:p.Cys866Tyr	7|0|5.76568265682657e-05	0|0	0.13	T	0.981	D	1.000	D	117235090_G_A	DM	VCV000035843	Cystic fibrosis|not provided	Uncertain significance(Last reviewed: Feb 17, 2020)	criteria provided, multiple submitters, no conflicts	p.C866Y	N	Y	#N/A		12	7
284	I869T	c.2606T>C	VUS	7	117235099	T	C	.	CFTR	nonsynonymous SNV	CFTR	CFTR:NM_000492:exon15:c.T2606C:p.I869T	missense_variant	CFTR	CFTR:NM_000492:exon15:c.2606T>C:p.Ile869Thr	0|0|0	0|0	0.05	D	0.347	B	0.998	D	117235099_T_C	.					p.I869T	N	n	#N/A		1	0
285	2751+8T->G	c.2619+8T>C	VUS	7	117235120	T	C	.	CFTR	.	CFTR	.	splice_region_variant	CFTR	CFTR:NM_000492:exon15:c.2619+8T>C:	0|0|0	0|0	.	.	.	.	.	.	117235120_T_C	.					c.2619+8T>C	N	n	#N/A		1	0
286	2752-97C->T	c.2620-97C>T	LB	7	117242783	C	T	rs146376436	CFTR	.	CFTR	.	intron_variant	CFTR	CFTR:NM_000492:exon16:c.2620-97C>T:	0|0|0	0.000399361|0	.	.	.	.	.	.	117242783_C_T	DM?	VCV000550815	Cystic fibrosis	Conflicting interpretations of pathogenicity(Last reviewed: Nov 23, 2020)	criteria provided, conflicting interpretations	c.2620-97C>T	N	Y	#N/A		13	12
287	2752-15C->G	c.2620-15C>G	LB	7	117242865	C	G	rs139379077	CFTR	.	CFTR	.	intron_variant	CFTR	CFTR:NM_000492:exon16:c.2620-15C>G:	312|3|0.00256976246170066	0.00139776|0	.	.	.	.	.	.	117242865_C_G	DM?	VCV000035844	CFTR-related disorders|Cystic fibrosis|not specified|not provided|none provided	Conflicting interpretations of pathogenicity(Last reviewed: Jul 22, 2021)	criteria provided, conflicting interpretations	c.2620-15C>G	N	Y	#N/A		3	0
288	2752-6T->C	c.2620-6T>C	LB	7	117242874	T	C	rs371315682	CFTR	.	CFTR	.	splice_region_variant	CFTR	CFTR:NM_000492:exon16:c.2620-6T>C:	69|1|0.000568312852106876	0|0	.	.	.	.	.	.	117242874_T_C	DM?	VCV000053530	not specified|not provided|Congenital bilateral aplasia of vas deferens from CFTR mutation|Cystic fibrosis	Conflicting interpretations of pathogenicity(Last reviewed: Jul 22, 2021)	criteria provided, conflicting interpretations	c.2620-6T>C	N	Y	#N/A		1	0
289	2789+3G->T	c.2657+3G>T	VUS	7	117242920	G	T	.	CFTR	.	CFTR	.	splice_region_variant	CFTR	CFTR:NM_000492:exon16:c.2657+3G>T:	0|0|0	0|0	.	.	.	.	.	.	117242920_G_T	.					c.2657+3G>T	N	n	#N/A		1	0
290	D891G	c.2672A>G	VUS	7	117243600	A	G	.	CFTR	nonsynonymous SNV	CFTR	CFTR:NM_000492:exon17:c.A2672G:p.D891G	missense_variant	CFTR	CFTR:NM_000492:exon17:c.2672A>G:p.Asp891Gly	6|0|4.94201370585134e-05	0|0	0.65	T	0.001	B	0.0	N	117243600_A_G	DM	VCV000623336	Hereditary pancreatitis|Cystic fibrosis	Uncertain significance(Last reviewed: Jul 15, 2019)	criteria provided, multiple submitters, no conflicts	p.D891G	N	Y	#N/A		1	0
291	S895N	c.2684G>A	VUS	7	117243612	G	A	rs201864483	CFTR	nonsynonymous SNV	CFTR	CFTR:NM_000492:exon17:c.G2684A:p.S895N	missense_variant	CFTR	CFTR:NM_000492:exon17:c.2684G>A:p.Ser895Asn	39|0|0.00032123618272573	0.000599042|0	0.71	T	0.002	B	0.0	N	117243612_G_A	DM?	VCV000053543	Breast neoplasm|not specified|not provided|CFTR-related disorders|Cystic fibrosis	Conflicting interpretations of pathogenicity(Last reviewed: Jul 22, 2021)	criteria provided, conflicting interpretations	p.S895N	N	n	#N/A		85	38
292	S912L	c.2735C>T	VUS	7	117243663	C	T	rs121909034	CFTR	nonsynonymous SNV	CFTR	CFTR:NM_000492:exon17:c.C2735T:p.S912L	missense_variant	CFTR	CFTR:NM_000492:exon17:c.2735C>T:p.Ser912Leu	108|0|0.000889533159819458	0.000599042|0	0.35	T	0.041	B	0.0	N	117243663_C_T	DM	VCV000007205	Cystic fibrosis|Inborn genetic diseases|CFTR-related disorders|not specified|not provided	Uncertain significance(Last reviewed: Oct 3, 2017)	reviewed by expert panel	p.S912L	N	Y	Unknown significance		2	2
293	2868G/A	c.2736G>A	VUS	7	117243664	G	A	rs200901072	CFTR	synonymous SNV	CFTR	CFTR:NM_000492:exon17:c.G2736A:p.S912S	synonymous_variant	CFTR	CFTR:NM_000492:exon17:c.2736G>A:p.Ser912=	4|0|3.29456725859058e-05	0|0	.	.	.	.	.	.	117243664_G_A	.	VCV000194712	not specified|Cystic fibrosis|not provided	Conflicting interpretations of pathogenicity(Last reviewed: Jul 22, 2021)	criteria provided, conflicting interpretations	p.S912S	N	Y	#N/A		1	0
294	V920M	c.2758G>A	LB	7	117243686	G	A	rs373885282	CFTR	nonsynonymous SNV	CFTR	CFTR:NM_000492:exon17:c.G2758A:p.V920M	missense_variant	CFTR	CFTR:NM_000492:exon17:c.2758G>A:p.Val920Met	22|1|0.000181204184169344	0|0	0.03	D	0.993	D	1.0	D	117243686_G_A	DM	VCV000053561	none provided|not specified|not provided|Bronchiectasis with or without elevated sweat chloride 1|Hereditary pancreatitis|Cystic fibrosis|Congenital bilateral aplasia of vas deferens from CFTR mutation|Cystic fibrosis	Conflicting interpretations of pathogenicity(Last reviewed: Jul 22, 2021)	criteria provided, conflicting interpretations	p.V920M	N	Y	#N/A		1	1
295	G921R	c.2761G>C	VUS	7	117243689	G	C	.	CFTR	nonsynonymous SNV	CFTR	CFTR:NM_000492:exon17:c.G2761C:p.G921R	missense_variant	CFTR	CFTR:NM_000492:exon17:c.2761G>C:p.Gly921Arg	0|0|0	0|0	0	D	0.985	D	1.000	D	117243689_G_C	.					p.G921R	N	n	#N/A		1	1
296	2901C/T	c.2769C>T	VUS	7	117243697	C	T	rs1800108	CFTR	synonymous SNV	CFTR	CFTR:NM_000492:exon17:c.C2769T:p.A923A	synonymous_variant	CFTR	CFTR:NM_000492:exon17:c.2769C>T:p.Ala923=	5|0|4.11827691293963e-05	0|0	.	.	.	.	.	.	117243697_C_T	.	VCV000093150	not specified|not provided|Cystic fibrosis|Congenital bilateral aplasia of vas deferens from CFTR mutation	Conflicting interpretations of pathogenicity(Last reviewed: Jul 22, 2021)	criteria provided, conflicting interpretations	p.A923A	N	Y	#N/A		1	0
297	D924N	c.2770G>A	VUS	7	117243698	G	A	rs201759207	CFTR	nonsynonymous SNV	CFTR	CFTR:NM_000492:exon17:c.G2770A:p.D924N	missense_variant	CFTR	CFTR:NM_000492:exon17:c.2770G>A:p.Asp924Asn	9|0|7.41289844329133e-05	0|0	0.6	T	0.916	D	1.0	D	117243698_G_A	DM	VCV000053565	not specified|not provided|Inborn genetic diseases|Cystic fibrosis	Uncertain significance(Last reviewed: Dec 20, 2019)	reviewed by expert panel	p.D924N	N	Y	Unknown significance		12	5
298	G934S	c.2800G>A	VUS	7	117243728	G	A	.	CFTR	nonsynonymous SNV	CFTR	CFTR:NM_000492:exon17:c.G2800A:p.G934S	missense_variant	CFTR	CFTR:NM_000492:exon17:c.2800G>A:p.Gly934Ser	7|0|5.76549270253352e-05	0|0	0.97	T	1.0	D	1.0	D	117243728_G_A	.	VCV001039311	Cystic fibrosis	Uncertain significance(Last reviewed: Mar 26, 2020)	criteria provided, single submitter	p.G934S	N	n	#N/A		6	3
299	V938L	c.2812G>T	VUS	7	117243740	G	T	.	CFTR	nonsynonymous SNV	CFTR	CFTR:NM_000492:exon17:c.G2812T:p.V938L	missense_variant	CFTR	CFTR:NM_000492:exon17:c.2812G>T:p.Val938Leu	3|0|2.47092544394294e-05	0|0	0.09	T	0.944	D	1.0	D	117243740_G_T	.	VCV000928496	not specified|Cystic fibrosis	Uncertain significance(Last reviewed: Oct 1, 2019)	criteria provided, multiple submitters, no conflicts	p.V938L	N	n	#N/A		8	12
300	V938M	c.2812G>A	VUS	7	117243740	G	A	.	CFTR	nonsynonymous SNV	CFTR	CFTR:NM_000492:exon17:c.G2812A:p.V938M	missense_variant	CFTR	CFTR:NM_000492:exon17:c.2812G>A:p.Val938Met	0|0|0	0|0	0.02	D	0.959	D	1.0	D	117243740_G_A	.					p.V938M	N	n	#N/A		5	3
301	T943I	c.2828C>T	VUS	7	117243756	C	T	.	CFTR	nonsynonymous SNV	CFTR	CFTR:NM_000492:exon17:c.C2828T:p.T943I	missense_variant	CFTR	CFTR:NM_000492:exon17:c.2828C>T:p.Thr943Ile	0|0|0	0|0	0.12	T	0.918	D	1.000	D	117243756_C_T	.					p.T943I	N	n	#N/A		1	0
302	V944A	c.2831T>C	VUS	7	117243759	T	C	rs141747560	CFTR	nonsynonymous SNV	CFTR	CFTR:NM_000492:exon17:c.T2831C:p.V944A	missense_variant	CFTR	CFTR:NM_000492:exon17:c.2831T>C:p.Val944Ala	0|0|0	0|0	1	T	0.015	B	0.999	D	117243759_T_C	.					p.V944A	N	n	#N/A		1	0
303	V944V	c.2832G>A	LB	7	117243760	G	A	rs193922512	CFTR	synonymous SNV	CFTR	CFTR:NM_000492:exon17:c.G2832A:p.V944V	synonymous_variant	CFTR	CFTR:NM_000492:exon17:c.2832G>A:p.Val944=	3|0|2.47096614776378e-05	0|0	.	.	.	.	.	.	117243760_G_A	.	VCV000035851	Cystic fibrosis	Likely benign(Last reviewed: May 3, 2020)	criteria provided, multiple submitters, no conflicts	p.V944V	N	n	#N/A		2	2
304	S945L	c.2834C>T	P/LP	7	117243762	C	T	.	CFTR	nonsynonymous SNV	CFTR	CFTR:NM_000492:exon17:c.C2834T:p.S945L	missense_variant	CFTR	CFTR:NM_000492:exon17:c.2834C>T:p.Ser945Leu	12|0|9.8838645910551e-05	0|0	0	D	0.981	D	1.0	D	117243762_C_T	DM	VCV000053575	Cystic fibrosis|not provided|Cystic fibrosis|Congenital bilateral aplasia of vas deferens from CFTR mutation|none provided|ivacaftor response - Efficacy|Cystic fibrosis|CFTR-related disorders|CFTR-related disorders	Pathogenic, drug response(Last reviewed: Jun 3, 2021)	reviewed by expert panel	p.S945L	Y	Y	CF-causing		1	0
305	2967G/A	c.2835G>A	LB	7	117243763	G	A	rs193922513	CFTR	synonymous SNV	CFTR	CFTR:NM_000492:exon17:c.G2835A:p.S945S	synonymous_variant	CFTR	CFTR:NM_000492:exon17:c.2835G>A:p.Ser945=	15|1|0.000123548307388189	0.000199681|0	.	.	.	.	.	.	117243763_G_A	.	VCV000035852	not specified|CFTR-related disorders|Cystic fibrosis|Inborn genetic diseases	Conflicting interpretations of pathogenicity(Last reviewed: Jul 22, 2021)	criteria provided, conflicting interpretations	p.S945S	N	Y	#N/A		3	1
306	H949P	c.2846A>C	VUS	7	117243774	A	C	.	CFTR	nonsynonymous SNV	CFTR	CFTR:NM_000492:exon17:c.A2846C:p.H949P	missense_variant	CFTR	CFTR:NM_000492:exon17:c.2846A>C:p.His949Pro	0|0|0	0|0	0	D	1.0	D	1.0	D	117243774_A_C	.					p.H949P	N	n	#N/A		0	2
307	M952I	c.2856G>C	VUS	7	117243784	G	C	rs151048781	CFTR	nonsynonymous SNV	CFTR	CFTR:NM_000492:exon17:c.G2856C:p.M952I	missense_variant	CFTR	CFTR:NM_000492:exon17:c.2856G>C:p.Met952Ile	11|0|9.06005996112411e-05	0|0	0.03	D	0.953	D	1.0	D	117243784_G_C	DM	VCV000053580	not specified|not provided|CFTR-related disorders|Inborn genetic diseases|Congenital bilateral aplasia of vas deferens from CFTR mutation|Cystic fibrosis	Conflicting interpretations of pathogenicity(Last reviewed: May 18, 2021)	criteria provided, conflicting interpretations	p.M952I	N	Y	#N/A		1	0
308	A959V	c.2876C>T	VUS	7	117243804	C	T	.	CFTR	nonsynonymous SNV	CFTR	CFTR:NM_000492:exon17:c.C2876T:p.A959V	missense_variant	CFTR	CFTR:NM_000492:exon17:c.2876C>T:p.Ala959Val	1|0|8.23641814647646e-06	0|0	0.04	D	0.962	D	1.0	D	117243804_C_T	DM	VCV000053584	Cystic fibrosis	Uncertain significance(Last reviewed: Nov 8, 2017)	criteria provided, single submitter	p.A959V	N	Y	#N/A		2	0
309	T966M	c.2897C>T	VUS	7	117243825	C	T	.	CFTR	nonsynonymous SNV	CFTR	CFTR:NM_000492:exon17:c.C2897T:p.T966M	missense_variant	CFTR	CFTR:NM_000492:exon17:c.2897C>T:p.Thr966Met	0|0|0	0|0	0.02	D	0.079	B	0.039	N	117243825_C_T	.					p.T966M	N	n	#N/A		1	1
310	A969T	c.2905G>A	VUS	7	117243833	G	A	.	CFTR	nonsynonymous SNV	CFTR	CFTR:NM_000492:exon17:c.G2905A:p.A969T	missense_variant	CFTR	CFTR:NM_000492:exon17:c.2905G>A:p.Ala969Thr	0|0|0	0|0	0.56	T	0.019	B	0.998	D	117243833_G_A	.					p.A969T	N	n	#N/A		1	0
311	A969A	c.2907A>C	VUS	7	117243835	A	C	.	CFTR	synonymous SNV	CFTR	CFTR:NM_000492:exon17:c.A2907C:p.A969A	splice_region_variant	CFTR	CFTR:NM_000492:exon17:c.2907A>C:p.Ala969=	3|0|2.47092544394294e-05	0|0	.	.	.	.	.	.	117243835_A_C	DM	VCV000549917	Cystic fibrosis	Conflicting interpretations of pathogenicity(Last reviewed: Oct 1, 2019)	criteria provided, conflicting interpretations	p.A969A	N	n	#N/A		8	12
312	3040+4C->A	c.2908+4C>A	VUS	7	117243840	C	A	rs372266030	CFTR	.	CFTR	.	splice_region_variant	CFTR	CFTR:NM_000492:exon17:c.2908+4C>A:	4|0|3.29456725859058e-05	0|0	.	.	.	.	.	.	117243840_C_A	.	VCV000596852	not provided	Uncertain significance(Last reviewed: Apr 12, 2018)	criteria provided, single submitter	c.2908+4C>A	N	n	#N/A		8	1
313	3040+7T->C	c.2908+7T>C	VUS	7	117243843	T	C	.	CFTR	.	CFTR	.	splice_region_variant	CFTR	CFTR:NM_000492:exon17:c.2908+7T>C:	0|0|0	0|0	.	.	.	.	.	.	117243843_T_C	.					c.2908+7T>C	N	n	#N/A		1	1
314	G970D	c.2909G>A	P/LP	7	117246728	G	A	.	CFTR	nonsynonymous SNV	CFTR	CFTR:NM_000492:exon18:c.G2909A:p.G970D	missense_variant	CFTR	CFTR:NM_000492:exon18:c.2909G>A:p.Gly970Asp	1|0|8.23791086580443e-06	0|0	.	.	0.996	D	1.0	D	117246728_G_A	DM	VCV000035854	not specified|Congenital bilateral aplasia of vas deferens from CFTR mutation|Cystic fibrosis|Cystic fibrosis	Pathogenic(Last reviewed: Aug 31, 2018)	reviewed by expert panel	p.G970D	N	Y	CF-causing		25	11
315	N974S	c.2921A>G	VUS	7	117246740	A	G	.	CFTR	nonsynonymous SNV	CFTR	CFTR:NM_000492:exon18:c.A2921G:p.N974S	missense_variant	CFTR	CFTR:NM_000492:exon18:c.2921A>G:p.Asn974Ser	0|0|0	0|0	0	D	0.983	D	1.0	D	117246740_A_G	.					p.N974S	N	n	#N/A		1	1
316	D979A	c.2936A>C	LP	7	117246755	A	C	.	CFTR	nonsynonymous SNV	CFTR	CFTR:NM_000492:exon18:c.A2936C:p.D979A	missense_variant	CFTR	CFTR:NM_000492:exon18:c.2936A>C:p.Asp979Ala	3|0|2.47145469823538e-05	0.000399361|0	0	D	0.996	D	1.0	D	117246755_A_C	DM	VCV000053602	none provided|Congenital bilateral aplasia of vas deferens from CFTR mutation|Cystic fibrosis	Conflicting interpretations of pathogenicity(Last reviewed: Apr 9, 2021)	criteria provided, conflicting interpretations	p.D979A	N	Y	#N/A	9550362,9272157	12	7
317	D984N	c.2950G>A	VUS	7	117246769	G	A	.	CFTR	nonsynonymous SNV	CFTR	CFTR:NM_000492:exon18:c.G2950A:p.D984N	missense_variant	CFTR	CFTR:NM_000492:exon18:c.2950G>A:p.Asp984Asn	1|0|8.23858955346845e-06	0|0	0	D	0.874	P	1.0	D	117246769_G_A	.	VCV001009391	Cystic fibrosis	Uncertain significance(Last reviewed: Sep 9, 2020)	criteria provided, single submitter	p.D984N	N	n	#N/A		4	1
318	T990I	c.2969C>T	VUS	7	117246788	C	T	.	CFTR	nonsynonymous SNV	CFTR	CFTR:NM_000492:exon18:c.C2969T:p.T990I	missense_variant	CFTR	CFTR:NM_000492:exon18:c.2969C>T:p.Thr990Ile	0|0|0	0|0	0.01	D	0.291	B	0.994	D	117246788_C_T	.					p.T990I	N	n	#N/A		1	0
319	D993Y	c.2977G>T	VUS	7	117246796	G	T	.	CFTR	nonsynonymous SNV	CFTR	CFTR:NM_000492:exon18:c.G2977T:p.D993Y	missense_variant	CFTR	CFTR:NM_000492:exon18:c.2977G>T:p.Asp993Tyr	0|0|0	0|0	0.01	D	0.997	D	1.0	D	117246796_G_T	DM	VCV000053611	Cystic fibrosis	Pathogenic(Last reviewed: Jan 29, 2018)	criteria provided, single submitter	p.D993Y	N	Y	#N/A		1	0
320	I995N	c.2984T>A	VUS	7	117246803	T	A	.	CFTR	nonsynonymous SNV	CFTR	CFTR:NM_000492:exon18:c.T2984A:p.I995N	missense_variant	CFTR	CFTR:NM_000492:exon18:c.2984T>A:p.Ile995Asn	0|0|0	0|0	0	D	0.723	P	1.000	D	117246803_T_A	.					p.I995N	N	n	#N/A		1	0
321	3120+5G->A	c.2988+5G>A	VUS	7	117246812	G	A	.	CFTR	.	CFTR	.	splice_region_variant	CFTR	CFTR:NM_000492:exon18:c.2988+5G>A:	1|0|8.23886105984709e-06	0|0	.	.	.	.	.	.	117246812_G_A	.					c.2988+5G>A	N	n	#N/A		0	2
322	3120+20G->A	c.2988+20G>A	VUS	7	117246827	G	A	rs183819332	CFTR	.	CFTR	.	intron_variant	CFTR	CFTR:NM_000492:exon18:c.2988+20G>A:	3|0|2.47186197122753e-05	0.000199681|0	.	.	.	.	.	.	117246827_G_A	.	VCV000495922	not provided	Uncertain significance(Last reviewed: May 9, 2017)	criteria provided, single submitter	c.2988+20G>A	N	n	#N/A		7	2
323	L997F	c.2991G>C	LB	7	117250575	G	C	rs1800111	CFTR	nonsynonymous SNV	CFTR	CFTR:NM_000492:exon19:c.G2991C:p.L997F	missense_variant	CFTR	CFTR:NM_000492:exon19:c.2991G>C:p.Leu997Phe	254|0|0.0020925327885059	0.00179712|1	0.02	D	0.991	D	1.000	D	117250575_G_C	DM	VCV000007229	Infertility|Pancreatitis, idiopathic, susceptibility to|Hypertrypsinemia, neonatal, susceptibility to|Cystic fibrosis|not specified|not provided|CFTR-related disorders|Pancreatitis|Inborn genetic diseases|Obstructive azoospermia|none provided	Conflicting interpretations of pathogenicity(Last reviewed: Aug 23, 2021)	criteria provided, conflicting interpretations	p.L997F	N	Y	Non CF-causing		6	0
324	V1008V	c.3024C>T	LB	7	117250608	C	T	.	CFTR	synonymous SNV	CFTR	CFTR:NM_000492:exon19:c.C3024T:p.V1008V	synonymous_variant	CFTR	CFTR:NM_000492:exon19:c.3024C>T:p.Val1008=	5|1|4.11895543290222e-05	0|0	.	.	.	.	.	.	117250608_C_T	.	VCV000194922	Inborn genetic diseases|CFTR-related disorders|not provided|Cystic fibrosis	Conflicting interpretations of pathogenicity(Last reviewed: Oct 4, 2020)	criteria provided, conflicting interpretations	p.V1008V	N	n	#N/A		3	0
325	A1009T	c.3025G>A	VUS	7	117250609	G	A	rs184724618	CFTR	nonsynonymous SNV	CFTR	CFTR:NM_000492:exon19:c.G3025A:p.A1009T	missense_variant	CFTR	CFTR:NM_000492:exon19:c.3025G>A:p.Ala1009Thr	6|0|4.94274651948266e-05	0.000399361|0	0.09	T	0.105	B	0.629	D	117250609_G_A	DM	VCV000053631	not provided|none provided|not specified|CFTR-related disorders|Cystic fibrosis	Uncertain significance(Last reviewed: Jul 14, 2021)	criteria provided, multiple submitters, no conflicts	p.A1009T	N	Y	#N/A		2	0
326	Y1014S	c.3041A>C	VUS	7	117250625	A	C	.	CFTR	nonsynonymous SNV	CFTR	CFTR:NM_000492:exon19:c.A3041C:p.Y1014S	missense_variant	CFTR	CFTR:NM_000492:exon19:c.3041A>C:p.Tyr1014Ser	0|0|0	0|0	0.01	D	0.999	D	1.0	D	117250625_A_C	.					p.Y1014S	N	n	#N/A		1	1
327	V1020V	c.3060G>A	VUS	7	117250644	G	A	.	CFTR	synonymous SNV	CFTR	CFTR:NM_000492:exon19:c.G3060A:p.V1020V	synonymous_variant	CFTR	CFTR:NM_000492:exon19:c.3060G>A:p.Val1020=	0|0|0	0|0	.	.	.	.	.	.	117250644_G_A	.					p.V1020V	N	n	#N/A		1	0
328	P1021L	c.3062C>T	VUS	7	117250646	C	T	.	CFTR	nonsynonymous SNV	CFTR	CFTR:NM_000492:exon19:c.C3062T:p.P1021L	missense_variant	CFTR	CFTR:NM_000492:exon19:c.3062C>T:p.Pro1021Leu	0|0|0	0|0	0.07	T	0.998	D	1.0	D	117250646_C_T	DM	VCV000455774	Cystic fibrosis	Uncertain significance(Last reviewed: Feb 6, 2017)	criteria provided, single submitter	p.P1021L	N	n	#N/A		9	2
329	I1023R	c.3068T>G	VUS	7	117250652	T	G	.	CFTR	nonsynonymous SNV	CFTR	CFTR:NM_000492:exon19:c.T3068G:p.I1023R	missense_variant	CFTR	CFTR:NM_000492:exon19:c.3068T>G:p.Ile1023Arg	1|0|8.23831806498385e-06	0|0	0.09	T	0.74	P	1.000	D	117250652_T_G	DM	VCV000495923	Cystic fibrosis|not provided	Conflicting interpretations of pathogenicity(Last reviewed: May 19, 2020)	criteria provided, conflicting interpretations	p.I1023R	N	n	#N/A		3	1
330	I1027T	c.3080T>C	LB	7	117250664	T	C	rs1800112	CFTR	nonsynonymous SNV	CFTR	CFTR:NM_000492:exon19:c.T3080C:p.I1027T	missense_variant	CFTR	CFTR:NM_000492:exon19:c.3080T>C:p.Ile1027Thr	23|0|0.000189475071671005	0|0	0.02	D	0.201	B	0.012	N	117250664_T_C	DM?	VCV000035860	Inborn genetic diseases|not specified|CFTR-related disorders|none provided|Cystic fibrosis|not provided	Conflicting interpretations of pathogenicity(Last reviewed: Aug 1, 2021)	criteria provided, conflicting interpretations	p.I1027T	N	Y	Non CF-causing		2	0
331	L1029M	c.3085T>A	VUS	7	117250669	T	A	.	CFTR	nonsynonymous SNV	CFTR	CFTR:NM_000492:exon19:c.T3085A:p.L1029M	missense_variant	CFTR	CFTR:NM_000492:exon19:c.3085T>A:p.Leu1029Met	0|0|0	0|0	0.06	T	0.732	P	0.425	N	117250669_T_A	.					p.L1029M	N	n	#N/A		3	0
332	S1037S	c.3111A>G	VUS	7	117250695	A	G	.	CFTR	synonymous SNV	CFTR	CFTR:NM_000492:exon19:c.A3111G:p.S1037S	synonymous_variant	CFTR	CFTR:NM_000492:exon19:c.3111A>G:p.Ser1037=	0|0|0	0|0	.	.	.	.	.	.	117250695_A_G	.					p.S1037S	N	n	#N/A		1	0
333	K1041N	c.3123A>T	VUS	7	117250707	A	T	.	CFTR	nonsynonymous SNV	CFTR	CFTR:NM_000492:exon19:c.A3123T:p.K1041N	missense_variant	CFTR	CFTR:NM_000492:exon19:c.3123A>T:p.Lys1041Asn	0|0|0	0|0	0	D	1.0	D	1.000	D	117250707_A_T	.					p.K1041N	N	n	#N/A		1	0
334	3271+18C->T	c.3139+18C>T	LB	7	117250741	C	T	rs147945812	CFTR	.	CFTR	.	intron_variant	CFTR	CFTR:NM_000492:exon19:c.3139+18C>T:	166|1|0.00136783124588003	0.00119808|0	.	.	.	.	.	.	117250741_C_T	.	VCV000035862	not specified|not provided|none provided|Cystic fibrosis	Benign(Last reviewed: Dec 1, 2020)	criteria provided, multiple submitters, no conflicts	c.3139+18C>T	N	Y	#N/A		0	1
335	3271+19G->T	c.3139+19G>T	VUS	7	117250742	G	T	.	CFTR	.	CFTR	.	intron_variant	CFTR	CFTR:NM_000492:exon19:c.3139+19G>T:	0|0|0	0|0	.	.	.	.	.	.	117250742_G_T	.					c.3139+19G>T	N	n	#N/A		1	0
336	3271+19G->A	c.3139+19G>A	VUS	7	117250742	G	A	.	CFTR	.	CFTR	.	intron_variant	CFTR	CFTR:NM_000492:exon19:c.3139+19G>A:	2|0|1.6479894528675e-05	0|0	.	.	.	.	.	.	117250742_G_A	.	VCV001098820	not specified	Uncertain significance(Last reviewed: Apr 21, 2021)	criteria provided, single submitter	c.3139+19G>A	N	n	#N/A		1	0
337	3272-26A->G	c.3140-26A>G	P/LP	7	117251609	A	G	rs76151804	CFTR	.	CFTR	.	intron_variant	CFTR	CFTR:NM_000492:exon20:c.3140-26A>G:	1|0|8.24647051062145e-06	0|0	.	.	.	.	.	.	117251609_A_G	DM	VCV000035864	Cystic fibrosis|CFTR-related disorders|Cystic fibrosis|not specified|not provided|Congenital bilateral aplasia of vas deferens from CFTR mutation|Cystic fibrosis	Pathogenic(Last reviewed: Mar 17, 2017)	reviewed by expert panel	c.3140-26A>G	Y	Y	CF-causing		2	0
338	I1051V	c.3151A>G	VUS	7	117251646	A	G	.	CFTR	nonsynonymous SNV	CFTR	CFTR:NM_000492:exon20:c.A3151G:p.I1051V	missense_variant	CFTR	CFTR:NM_000492:exon20:c.3151A>G:p.Ile1051Val	3|0|2.47210639945943e-05	0|0	0.43	T	0.935	D	1.0	D	117251646_A_G	DM	VCV000495927	Cystic fibrosis|CFTR-related disorders|Inborn genetic diseases|not provided	Uncertain significance(Last reviewed: May 18, 2021)	criteria provided, multiple submitters, no conflicts	p.I1051V	N	Y	#N/A		1	0
339	F1052L	c.3156C>G	VUS	7	117251651	C	G	.	CFTR	nonsynonymous SNV	CFTR	CFTR:NM_000492:exon20:c.C3156G:p.F1052L	missense_variant	CFTR	CFTR:NM_000492:exon20:c.3156C>G:p.Phe1052Leu	0|0|0	0|0	0	D	0.945	D	1.000	D	117251651_C_G	.					p.F1052L	N	n	#N/A		0	1
340	G1061G	c.3183A>G	VUS	7	117251678	A	G	.	CFTR	synonymous SNV	CFTR	CFTR:NM_000492:exon20:c.A3183G:p.G1061G	synonymous_variant	CFTR	CFTR:NM_000492:exon20:c.3183A>G:p.Gly1061=	0|0|0	0|0	.	.	.	.	1.0	D	117251678_A_G	.	VCV001119316	Cystic fibrosis	Likely benign(Last reviewed: Sep 25, 2020)	criteria provided, single submitter	p.G1061G	N	n	#N/A		2	3
341	R1066C	c.3196C>T	P/LP	7	117251691	C	T	rs78194216	CFTR	nonsynonymous SNV	CFTR	CFTR:NM_000492:exon20:c.C3196T:p.R1066C	missense_variant	CFTR	CFTR:NM_000492:exon20:c.3196C>T:p.Arg1066Cys	1|0|8.23886105984709e-06	0|0	0	D	1.0	D	1	A	117251691_C_T	DM	VCV000007162	not provided|not specified|Cystic fibrosis|Congenital bilateral aplasia of vas deferens from CFTR mutation|Cystic fibrosis	Pathogenic(Last reviewed: Mar 17, 2017)	reviewed by expert panel	p.R1066C	Y	Y	CF-causing		1	1
342	A1067V	c.3200C>T	VUS	7	117251695	C	T	rs1800114	CFTR	nonsynonymous SNV	CFTR	CFTR:NM_000492:exon20:c.C3200T:p.A1067V	missense_variant	CFTR	CFTR:NM_000492:exon20:c.3200C>T:p.Ala1067Val	2|0|1.64777221196942e-05	0|0	0	D	1.0	D	1.0	D	117251695_C_T	DM	VCV000053683	not provided|not specified|Cystic fibrosis	Conflicting interpretations of pathogenicity(Last reviewed: Feb 27, 2021)	criteria provided, conflicting interpretations	p.A1067V	N	Y	#N/A		1	1
343	3336C/T	c.3204C>T	VUS	7	117251699	C	T	rs1800116	CFTR	synonymous SNV	CFTR	CFTR:NM_000492:exon20:c.C3204T:p.F1068F	synonymous_variant	CFTR	CFTR:NM_000492:exon20:c.3204C>T:p.Phe1068=	3|0|2.47165831795413e-05	0|0	.	.	.	.	1.0	D	117251699_C_T	.	VCV000439072	not specified|Cystic fibrosis|CFTR-related disorders	Conflicting interpretations of pathogenicity(Last reviewed: Jul 17, 2020)	criteria provided, conflicting interpretations	p.F1068F	N	Y	#N/A		0	1
344	G1069R	c.3205G>A	VUS	7	117251700	G	A	rs200321110	CFTR	nonsynonymous SNV	CFTR	CFTR:NM_000492:exon20:c.G3205A:p.G1069R	missense_variant	CFTR	CFTR:NM_000492:exon20:c.3205G>A:p.Gly1069Arg	28|0|0.000230684308523785	0.000399361|0	0.4	T	0.262	B	1.000	D	117251700_G_A	DM	VCV000053684	not provided|none provided|Cystic fibrosis|Congenital bilateral aplasia of vas deferens from CFTR mutation|not specified|CFTR-related disorders|Inborn genetic diseases|Cystic fibrosis	Conflicting interpretations of pathogenicity(Last reviewed: Apr 2, 2021)	criteria provided, conflicting interpretations	p.G1069R	N	Y	Varying clinical consequence		29	12
345	R1070Q	c.3209G>A	VUS	7	117251704	G	A	rs78769542	CFTR	nonsynonymous SNV	CFTR	CFTR:NM_000492:exon20:c.G3209A:p.R1070Q	missense_variant	CFTR	CFTR:NM_000492:exon20:c.3209G>A:p.Arg1070Gln	97|2|0.000799182691515481	0.00119808|0	.	.	.	.	1	A	117251704_G_A	DM	VCV000035866	ivacaftor response - Efficacy|Cystic fibrosis|Congenital bilateral aplasia of vas deferens from CFTR mutation|Cystic fibrosis|Obstructive azoospermia|Cystic fibrosis|CFTR-related disorders|not provided|Inborn genetic diseases|not specified	drug response(Last reviewed: Mar 23, 2018)	reviewed by expert panel	p.R1070Q	N	Y	Varying clinical consequence		17	12
346	Q1071Q	c.3213G>A	VUS	7	117251708	G	A	.	CFTR	synonymous SNV	CFTR	CFTR:NM_000492:exon20:c.G3213A:p.Q1071Q	synonymous_variant	CFTR	CFTR:NM_000492:exon20:c.3213G>A:p.Gln1071=	0|0|0	0|0	.	.	.	.	1.0	D	117251708_G_A	.					p.Q1071Q	N	n	#N/A		1	0
347	3356delAAA	c.3224_3226delAAA	VUS	7	117251718	GAAA	G	.	CFTR	nonframeshift substitution	CFTR	CFTR:NM_000492:exon20:c.3223_3226G	inframe_deletion	CFTR	CFTR:NM_000492:exon20:c.3224_3226del:p.Glu1075_Thr1076delinsAla	0|0|0	0|0	.	.	.	.	.	.	117251718_GAAA_G	.					c.3223_3226G	N	n	#N/A		0	1
348	E1075Q	c.3223G>C	VUS	7	117251718	G	C	.	CFTR	nonsynonymous SNV	CFTR	CFTR:NM_000492:exon20:c.G3223C:p.E1075Q	missense_variant	CFTR	CFTR:NM_000492:exon20:c.3223G>C:p.Glu1075Gln	0|0|0	0|0	0.33	T	0.999	D	1.0	D	117251718_G_C	.					p.E1075Q	N	n	#N/A		1	1
349	3359del5	c.3229_3233delCTGTT	P/LP	7	117251722	CTCTGT	C	.	CFTR	frameshift substitution	CFTR	CFTR:NM_000492:exon20:c.3227_3232C	frameshift_variant	CFTR	CFTR:NM_000492:exon20:c.3228_3232del:p.Leu1077ProfsTer77	0|0|0	0|0	.	.	.	.	.	.	117251722_CTCTGT_C	.					p.Leu1077ProfsTer77	N	n	#N/A	(frameshift)	0	1
350	L1077L	c.3231G>C	VUS	7	117251726	G	C	.	CFTR	synonymous SNV	CFTR	CFTR:NM_000492:exon20:c.G3231C:p.L1077L	synonymous_variant	CFTR	CFTR:NM_000492:exon20:c.3231G>C:p.Leu1077=	0|0|0	0|0	.	.	.	.	1.0	D	117251726_G_C	.					p.L1077L	N	n	#N/A		1	0
351	F1078F	c.3234C>T	VUS	7	117251729	C	T	.	CFTR	synonymous SNV	CFTR	CFTR:NM_000492:exon20:c.C3234T:p.F1078F	synonymous_variant	CFTR	CFTR:NM_000492:exon20:c.3234C>T:p.Phe1078=	0|0|0	0|0	.	.	.	.	1.0	D	117251729_C_T	.					p.F1078F	N	n	#N/A		1	1
352	H1079H	c.3237C>T	VUS	7	117251732	C	T	.	CFTR	synonymous SNV	CFTR	CFTR:NM_000492:exon20:c.C3237T:p.H1079H	synonymous_variant	CFTR	CFTR:NM_000492:exon20:c.3237C>T:p.His1079=	0|0|0	0|0	.	.	.	.	1.0	D	117251732_C_T	.	VCV001114599	Cystic fibrosis	Likely benign(Last reviewed: Aug 1, 2020)	criteria provided, single submitter	p.H1079H	N	n	#N/A		1	0
353	A1081T	c.3241G>A	VUS	7	117251736	G	A	.	CFTR	nonsynonymous SNV	CFTR	CFTR:NM_000492:exon20:c.G3241A:p.A1081T	missense_variant	CFTR	CFTR:NM_000492:exon20:c.3241G>A:p.Ala1081Thr	0|0|0	0|0	0.21	T	0.836	P	1.0	D	117251736_G_A	.					p.A1081T	N	n	#N/A		1	0
354	N1088S	c.3263A>G	VUS	7	117251758	A	G	.	CFTR	nonsynonymous SNV	CFTR	CFTR:NM_000492:exon20:c.A3263G:p.N1088S	missense_variant	CFTR	CFTR:NM_000492:exon20:c.3263A>G:p.Asn1088Ser	0|0|0	0|0	0.78	T	0.021	B	1.000	D	117251758_A_G	.					p.N1088S	N	n	#N/A		4	2
355	R1097C	c.3289C>T	VUS	7	117251784	C	T	rs201591901	CFTR	nonsynonymous SNV	CFTR	CFTR:NM_000492:exon20:c.C3289T:p.R1097C	missense_variant	CFTR	CFTR:NM_000492:exon20:c.3289C>T:p.Arg1097Cys	22|0|0.000181242997429645	0.000199681|0	0	D	1.0	D	1.0	D	117251784_C_T	DM?	VCV000574132	Cystic fibrosis|not provided	Conflicting interpretations of pathogenicity(Last reviewed: Dec 7, 2020)	criteria provided, conflicting interpretations	p.R1097C	N	n	#N/A		99	39
356	R1097H	c.3290G>A	VUS	7	117251785	G	A	.	CFTR	nonsynonymous SNV	CFTR	CFTR:NM_000492:exon20:c.G3290A:p.R1097H	missense_variant	CFTR	CFTR:NM_000492:exon20:c.3290G>A:p.Arg1097His	4|0|3.29532722599354e-05	0|0	.	.	.	.	1.0	D	117251785_G_A	.					p.R1097H	N	n	#N/A		1	0
357	A1113D	c.3338C>A	VUS	7	117251833	C	A	.	CFTR	nonsynonymous SNV	CFTR	CFTR:NM_000492:exon20:c.C3338A:p.A1113D	missense_variant	CFTR	CFTR:NM_000492:exon20:c.3338C>A:p.Ala1113Asp	0|0|0	0|0	0.01	D	0.781	P	0.985	D	117251833_C_A	.					p.A1113D	N	n	#N/A		1	0
358	S1118S	c.3354C>A	VUS	7	117251849	C	A	.	CFTR	synonymous SNV	CFTR	CFTR:NM_000492:exon20:c.C3354A:p.S1118S	synonymous_variant	CFTR	CFTR:NM_000492:exon20:c.3354C>A:p.Ser1118=	0|0|0	0|0	.	.	.	.	1.0	D	117251849_C_A	.					p.S1118S	N	n	#N/A		1	0
359	S1118S	c.3354C>T	VUS	7	117251849	C	T	.	CFTR	synonymous SNV	CFTR	CFTR:NM_000492:exon20:c.C3354T:p.S1118S	synonymous_variant	CFTR	CFTR:NM_000492:exon20:c.3354C>T:p.Ser1118=	0|0|0	0|0	.	.	.	.	1.0	D	117251849_C_T	.					p.S1118S	N	n	#N/A		2	2
360	3499+1G->T	c.3367+1G>T	LP	7	117251863	G	T	.	CFTR	splicing	CFTR	.	splice_donor_variant	CFTR	CFTR:NM_000492:exon20:c.3367+1G>T:	0|0|0	0|0	.	.	.	.	1.0	D	117251863_G_T	.					c.3367+1G>T	N	n	#N/A	(spliceAI: donor loss)	0	1
361	3499+8G->C	c.3367+8G>C	VUS	7	117251870	G	C	.	CFTR	.	CFTR	.	splice_region_variant	CFTR	CFTR:NM_000492:exon20:c.3367+8G>C:	0|0|0	0|0	.	.	.	.	.	.	117251870_G_C	.					c.3367+8G>C	N	n	#N/A		2	1
362	3499+8G->A	c.3367+8G>A	VUS	7	117251870	G	A	.	CFTR	.	CFTR	.	splice_region_variant	CFTR	CFTR:NM_000492:exon20:c.3367+8G>A:	0|0|0	0|0	.	.	.	.	.	.	117251870_G_A	.					c.3367+8G>A	N	n	#N/A		3	3
363	3499+10A->G	c.3367+10A>G	VUS	7	117251872	A	G	.	CFTR	.	CFTR	.	intron_variant	CFTR	CFTR:NM_000492:exon20:c.3367+10A>G:	0|0|0	0|0	.	.	.	.	.	.	117251872_A_G	.					c.3367+10A>G	N	n	#N/A		1	2
364	3500-19G->A	c.3368-19G>A	LB	7	117254648	G	A	rs374104839	CFTR	.	CFTR	.	intron_variant	CFTR	CFTR:NM_000492:exon21:c.3368-19G>A:	2|0|1.64736503961913e-05	0|0	.	.	.	.	.	.	117254648_G_A	DM?	VCV000553142	Cystic fibrosis|not provided	Likely benign(Last reviewed: Nov 9, 2018)	criteria provided, multiple submitters, no conflicts	c.3368-19G>A	N	n	#N/A		2	1
365	3500-12del5	c.3368-12_3368-8delGTGCA	VUS	7	117254654	TGTGCA	T	.	CFTR	.	CFTR	.	splice_region_variant	CFTR	CFTR:NM_000492:exon21:c.3368-12_3368-8del:	0|0|0	0|0	.	.	.	.	.	.	117254654_TGTGCA_T	.					c.3368-12_3368-8del	N	n	#N/A		1	0
366	3500-3ins6	c.3368-3_3368-2insAGGAGA	VUS	7	117254664	T	TAGGAGA	.	CFTR	.	CFTR	.	splice_region_variant	CFTR	CFTR:NM_000492:exon21:c.3368-3_3368-2insAGGAGA:	0|0|0	0|0	.	.	.	.	.	.	117254664_T_TAGGAGA	.	VCV000439074	not specified	Uncertain significance(Last reviewed: May 18, 2017)	criteria provided, single submitter	c.3368-3_3368-2insAGGAGA	N	n	#N/A		1	0
367	G1125G	c.3375A>G	VUS	7	117254674	A	G	.	CFTR	synonymous SNV	CFTR	CFTR:NM_000492:exon21:c.A3375G:p.G1125G	synonymous_variant	CFTR	CFTR:NM_000492:exon21:c.3375A>G:p.Gly1125=	1|0|8.23655382587925e-06	0|0	.	.	.	.	1.0	D	117254674_A_G	.	VCV001114773	Cystic fibrosis	Likely benign(Last reviewed: Aug 11, 2020)	criteria provided, single submitter	p.G1125G	N	n	#N/A		3	0
368	A1136T	c.3406G>A	VUS	7	117254705	G	A	.	CFTR	nonsynonymous SNV	CFTR	CFTR:NM_000492:exon21:c.G3406A:p.A1136T	missense_variant	CFTR	CFTR:NM_000492:exon21:c.3406G>A:p.Ala1136Thr	8|1|6.58935160780179e-05	0|0	0	D	0.999	D	1.0	D	117254705_G_A	DM	VCV000951237	Cystic fibrosis	Uncertain significance(Last reviewed: Oct 17, 2019)	criteria provided, single submitter	p.A1136T	N	Y	#N/A		7	5
369	A1136D	c.3407C>A	VUS	7	117254706	C	A	.	CFTR	nonsynonymous SNV	CFTR	CFTR:NM_000492:exon21:c.C3407A:p.A1136D	missense_variant	CFTR	CFTR:NM_000492:exon21:c.3407C>A:p.Ala1136Asp	0|0|0	0|0	0	D	0.999	D	1.0	D	117254706_C_A	.					p.A1136D	N	n	#N/A		1	0
370	A1136V	c.3407C>T	VUS	7	117254706	C	T	.	CFTR	nonsynonymous SNV	CFTR	CFTR:NM_000492:exon21:c.C3407T:p.A1136V	missense_variant	CFTR	CFTR:NM_000492:exon21:c.3407C>T:p.Ala1136Val	0|0|0	0|0	0	D	0.999	D	1.0	D	117254706_C_T	DM	VCV000595966	not specified|not provided	Uncertain significance(Last reviewed: Mar 7, 2019)	criteria provided, multiple submitters, no conflicts	p.A1136V	N	n	#N/A		0	1
371	S1141N	c.3422G>A	VUS	7	117254721	G	A	.	CFTR	nonsynonymous SNV	CFTR	CFTR:NM_000492:exon21:c.G3422A:p.S1141N	missense_variant	CFTR	CFTR:NM_000492:exon21:c.3422G>A:p.Ser1141Asn	0|0|0	0|0	0.11	T	0.007	B	0.002	N	117254721_G_A	.					p.S1141N	N	n	#N/A		1	1
372	S1149A	c.3445T>G	VUS	7	117254744	T	G	.	CFTR	nonsynonymous SNV	CFTR	CFTR:NM_000492:exon21:c.T3445G:p.S1149A	missense_variant	CFTR	CFTR:NM_000492:exon21:c.3445T>G:p.Ser1149Ala	0|0|0	0|0	0.45	T	0.002	B	0.977	D	117254744_T_G	.					p.S1149A	N	n	#N/A		1	1
373	S1150R	c.3450C>A	VUS	7	117254749	C	A	.	CFTR	nonsynonymous SNV	CFTR	CFTR:NM_000492:exon21:c.C3450A:p.S1150R	missense_variant	CFTR	CFTR:NM_000492:exon21:c.3450C>A:p.Ser1150Arg	0|0|0	0|0	.	.	.	.	1.0	D	117254749_C_A	.					p.S1150R	N	n	#N/A		1	1
374	L1156F	c.3468G>T	VUS	7	117254767	G	T	rs139729994	CFTR	nonsynonymous SNV	CFTR	CFTR:NM_000492:exon21:c.G3468T:p.L1156F	missense_variant	CFTR	CFTR:NM_000492:exon21:c.3468G>T:p.Leu1156Phe	24|0|0.000197696831908269	0.000998403|0	0.05	D	0.924	D	1.0	D	117254767_G_T	DP	VCV000455775	not provided|CFTR-related disorders|Cystic fibrosis|Inborn genetic diseases	Conflicting interpretations of pathogenicity(Last reviewed: Nov 14, 2020)	criteria provided, conflicting interpretations	p.L1156F	N	Y	#N/A		12	5
375	3601-3C->A	c.3469-3C>A	VUS	7	117267573	C	A	.	CFTR	.	CFTR	.	splice_region_variant	CFTR	CFTR:NM_000492:exon22:c.3469-3C>A:	4|0|3.29511005667589e-05	0|0	.	.	.	.	.	.	117267573_C_A	DM					c.3469-3C>A	N	n	#N/A		9	3
376	R1162X	c.3484C>T	P/LP	7	117267591	C	T	rs74767530	CFTR	stopgain SNV	CFTR	CFTR:NM_000492:exon22:c.C3484T:p.R1162X	stop_gained	CFTR	CFTR:NM_000492:exon22:c.3484C>T:p.Arg1162Ter	6|0|4.94225795291676e-05	0|0	1	T	.	.	1	A	117267591_C_T	DM	VCV000007137	not specified|Cystic fibrosis|not provided|Congenital bilateral aplasia of vas deferens from CFTR mutation|Cystic fibrosis|none provided	Pathogenic(Last reviewed: Mar 3, 2004)	practice guideline	p.R1162X	Y	Y	CF-causing		1	0
377	P1170S	c.3508C>T	VUS	7	117267615	C	T	.	CFTR	nonsynonymous SNV	CFTR	CFTR:NM_000492:exon22:c.C3508T:p.P1170S	missense_variant	CFTR	CFTR:NM_000492:exon22:c.3508C>T:p.Pro1170Ser	0|0|0	0|0	0.01	D	0.283	B	1.0	D	117267615_C_T	.	VCV001003660	Cystic fibrosis	Uncertain significance(Last reviewed: Oct 22, 2020)	criteria provided, single submitter	p.P1170S	N	n	#N/A		1	0
378	P1175T	c.3523C>A	VUS	7	117267630	C	A	.	CFTR	nonsynonymous SNV	CFTR	CFTR:NM_000492:exon22:c.C3523A:p.P1175T	missense_variant	CFTR	CFTR:NM_000492:exon22:c.3523C>A:p.Pro1175Thr	0|0|0	0|0	.	.	.	.	0.0	N	117267630_C_A	.					p.P1175T	N	n	#N/A		1	3
379	S1178S	c.3534A>G	VUS	7	117267641	A	G	.	CFTR	synonymous SNV	CFTR	CFTR:NM_000492:exon22:c.A3534G:p.S1178S	synonymous_variant	CFTR	CFTR:NM_000492:exon22:c.3534A>G:p.Ser1178=	0|0|0	0|0	.	.	.	.	0.0	N	117267641_A_G	.					p.S1178S	N	n	#N/A		1	0
380	Y1182H	c.3544T>C	VUS	7	117267651	T	C	.	CFTR	nonsynonymous SNV	CFTR	CFTR:NM_000492:exon22:c.T3544C:p.Y1182H	missense_variant	CFTR	CFTR:NM_000492:exon22:c.3544T>C:p.Tyr1182His	1|0|8.23736799617786e-06	0|0	0.28	T	0.0	B	0.0	N	117267651_T_C	.					p.Y1182H	N	n	#N/A		1	0
381	Y1182Y	c.3546C>T	VUS	7	117267653	C	T	.	CFTR	synonymous SNV	CFTR	CFTR:NM_000492:exon22:c.C3546T:p.Y1182Y	synonymous_variant	CFTR	CFTR:NM_000492:exon22:c.3546C>T:p.Tyr1182=	0|0|0	0|0	.	.	.	.	0.000	N	117267653_C_T	.					p.Y1182Y	N	n	#N/A		0	1
382	G1185V	c.3554G>T	VUS	7	117267661	G	T	.	CFTR	nonsynonymous SNV	CFTR	CFTR:NM_000492:exon22:c.G3554T:p.G1185V	missense_variant	CFTR	CFTR:NM_000492:exon22:c.3554G>T:p.Gly1185Val	0|0|0	0|0	.	.	.	.	0.0	N	117267661_G_T	.					p.G1185V	N	n	#N/A		1	0
383	S1188L	c.3563C>T	VUS	7	117267670	C	T	.	CFTR	nonsynonymous SNV	CFTR	CFTR:NM_000492:exon22:c.C3563T:p.S1188L	missense_variant	CFTR	CFTR:NM_000492:exon22:c.3563C>T:p.Ser1188Leu	0|0|0	0|0	.	.	.	.	0.989	D	117267670_C_T	.	VCV000828070	Cystic fibrosis|CFTR-related disorders	Uncertain significance(Last reviewed: Aug 2, 2020)	criteria provided, single submitter	p.S1188L	N	n	#N/A		2	2
384	3696G/A	c.3564G>A	LB	7	117267671	G	A	rs146804928	CFTR	synonymous SNV	CFTR	CFTR:NM_000492:exon22:c.G3564A:p.S1188S	synonymous_variant	CFTR	CFTR:NM_000492:exon22:c.3564G>A:p.Ser1188=	16|0|0.000131795716639209	0.000199681|0	.	.	.	.	0.125	N	117267671_G_A	.	VCV000093152	not specified|not provided|Cystic fibrosis	Conflicting interpretations of pathogenicity(Last reviewed: Nov 14, 2020)	criteria provided, conflicting interpretations	p.S1188S	N	Y	#N/A		40	18
385	S1196P	c.3586T>C	VUS	7	117267693	T	C	.	CFTR	nonsynonymous SNV	CFTR	CFTR:NM_000492:exon22:c.T3586C:p.S1196P	missense_variant	CFTR	CFTR:NM_000492:exon22:c.3586T>C:p.Ser1196Pro	0|0|0	0|0	0.36	T	0.0	B	0.0	N	117267693_T_C	.					p.S1196P	N	n	#N/A		1	2
386	H1197H	c.3591C>T	LB	7	117267698	C	T	.	CFTR	synonymous SNV	CFTR	CFTR:NM_000492:exon22:c.C3591T:p.H1197H	synonymous_variant	CFTR	CFTR:NM_000492:exon22:c.3591C>T:p.His1197=	0|0|0	0|0	.	.	.	.	1.000	D	117267698_C_T	.	VCV000698558	Cystic fibrosis	Likely benign(Last reviewed: Oct 21, 2020)	criteria provided, single submitter	p.H1197H	N	n	#N/A		0	1
387	G1208D	c.3623G>A	VUS	7	117267730	G	A	.	CFTR	nonsynonymous SNV	CFTR	CFTR:NM_000492:exon22:c.G3623A:p.G1208D	missense_variant	CFTR	CFTR:NM_000492:exon22:c.3623G>A:p.Gly1208Asp	1|0|8.23709658819459e-06	0|0	.	.	.	.	1.0	D	117267730_G_A	DM	VCV000550417	Cystic fibrosis	Uncertain significance(Last reviewed: Jan 24, 2017)	criteria provided, single submitter	p.G1208D	N	n	#N/A		1	0
388	T1211A	c.3631A>G	VUS	7	117267738	A	G	.	CFTR	nonsynonymous SNV	CFTR	CFTR:NM_000492:exon22:c.A3631G:p.T1211A	missense_variant	CFTR	CFTR:NM_000492:exon22:c.3631A>G:p.Thr1211Ala	0|0|0	0|0	0.5	T	0.044	B	0.797	D	117267738_A_G	.					p.T1211A	N	n	#N/A		1	0
389	3791C/T	c.3659C>T	VUS	7	117267766	C	T	rs1800123	CFTR	nonsynonymous SNV	CFTR	CFTR:NM_000492:exon22:c.C3659T:p.T1220I	missense_variant	CFTR	CFTR:NM_000492:exon22:c.3659C>T:p.Thr1220Ile	16|0|0.00013178920316953	0.000199681|0	.	.	.	.	0.000	A	117267766_C_T	DM?	VCV000007214	not specified|Cystic fibrosis|Inborn genetic diseases|not provided	Uncertain significance(Last reviewed: Jul 14, 2021)	criteria provided, multiple submitters, no conflicts	p.T1220I	N	Y	#N/A		92	41
390	G1222C	c.3664G>T	VUS	7	117267771	G	T	.	CFTR	nonsynonymous SNV	CFTR	CFTR:NM_000492:exon22:c.G3664T:p.G1222C	missense_variant	CFTR	CFTR:NM_000492:exon22:c.3664G>T:p.Gly1222Cys	0|0|0	0|0	0	D	0.443	B	0.091	N	117267771_G_T	.					p.G1222C	N	n	#N/A		5	0
391	I1226L	c.3676A>T	VUS	7	117267783	A	T	.	CFTR	nonsynonymous SNV	CFTR	CFTR:NM_000492:exon22:c.A3676T:p.I1226L	missense_variant	CFTR	CFTR:NM_000492:exon22:c.3676A>T:p.Ile1226Leu	0|0|0	0|0	0	D	0.005	B	0.060	N	117267783_A_T	.					p.I1226L	N	n	#N/A		1	0
392	S1231F	c.3692C>T	VUS	7	117267799	C	T	.	CFTR	nonsynonymous SNV	CFTR	CFTR:NM_000492:exon22:c.C3692T:p.S1231F	missense_variant	CFTR	CFTR:NM_000492:exon22:c.3692C>T:p.Ser1231Phe	0|0|0	0|0	.	.	.	.	1.0	D	117267799_C_T	.					p.S1231F	N	n	#N/A		1	0
393	I1234V	c.3700A>G	P/LP	7	117267807	A	G	rs75389940	CFTR	nonsynonymous SNV	CFTR	CFTR:NM_000492:exon22:c.A3700G:p.I1234V	missense_variant	CFTR	CFTR:NM_000492:exon22:c.3700A>G:p.Ile1234Val	1|0|8.23682519809565e-06	0|0	0.25	T	0.006	B	0.838	D	117267807_A_G	DM	VCV000007215	not provided|Cystic fibrosis	Pathogenic(Last reviewed: Mar 17, 2017)	reviewed by expert panel	p.I1234V	N	Y	CF-causing		1	0
394	S1235R	c.3705T>G	LB	7	117267812	T	G	rs34911792	CFTR	nonsynonymous SNV	CFTR	CFTR:NM_000492:exon22:c.T3705G:p.S1235R	missense_variant	CFTR	CFTR:NM_000492:exon22:c.3705T>G:p.Ser1235Arg	600|2|0.00494209511885739	0.00179712|1	0.11	T	0.199	B	0.926	D	117267812_T_G	DM?	VCV000035872	Inborn genetic diseases|CFTR-related disorders|not specified|Obstructive azoospermia|none provided|Cystic fibrosis|not provided	Conflicting interpretations of pathogenicity(Last reviewed: Aug 23, 2021)	criteria provided, conflicting interpretations	p.S1235R	N	Y	Non CF-causing		3	1
395	G1237D	c.3710G>A	VUS	7	117267817	G	A	.	CFTR	nonsynonymous SNV	CFTR	CFTR:NM_000492:exon22:c.G3710A:p.G1237D	missense_variant	CFTR	CFTR:NM_000492:exon22:c.3710G>A:p.Gly1237Asp	5|0|4.11848044545485e-05	0|0	.	.	.	.	1.0	D	117267817_G_A	.	VCV000598723	not provided|Cystic fibrosis	Uncertain significance(Last reviewed: Oct 29, 2018)	criteria provided, multiple submitters, no conflicts	p.G1237D	N	n	#N/A		31	16
396	3849+5G->C	c.3717+5G>C	VUS	7	117267829	G	C	.	CFTR	.	CFTR	.	splice_region_variant	CFTR	CFTR:NM_000492:exon22:c.3717+5G>C:	0|0|0	0|0	.	.	.	.	1.0	D	117267829_G_C	.					c.3717+5G>C	N	n	#N/A		1	0
397	3849+45G->A	c.3717+45G>A	LB	7	117267869	G	A	rs145743767	CFTR	.	CFTR	.	intron_variant	CFTR	CFTR:NM_000492:exon22:c.3717+45G>A:	136|0|0.00112092839245681	0.00259585|0	.	.	.	.	.	.	117267869_G_A	DM?	VCV000053790	not specified|Cystic fibrosis	Benign/Likely benign(Last reviewed: Dec 4, 2020)	criteria provided, multiple submitters, no conflicts	c.3717+45G>A	N	Y	#N/A		357	156
398	3850+5G->A	c.3718-24G>A	VUS	7	117282468	G	A	rs374013084	CFTR	.	CFTR	.	intron_variant	CFTR	CFTR:NM_000492:exon23:c.3718-24G>A:	116|1|0.00095545598313126	0.00119808|0	.	.	.	.	.	.	117282468_G_A	DM	VCV000499621	Cystic fibrosis|none provided|not provided	Conflicting interpretations of pathogenicity(Last reviewed: Dec 7, 2020)	criteria provided, conflicting interpretations	c.3718-24G>A	N	n	#N/A		4	2
399	V1240M	c.3718G>A	VUS	7	117282492	G	A	.	CFTR	nonsynonymous SNV	CFTR	CFTR:NM_000492:exon23:c.G3718A:p.V1240M	missense_variant	CFTR	CFTR:NM_000492:exon23:c.3718G>A:p.Val1240Met	0|0|0	0|0	.	.	0.411	B	1.000	D	117282492_G_A	.					p.V1240M	N	n	#N/A		0	1
400	G1241G	c.3723C>A	VUS	7	117282497	C	A	rs185065886	CFTR	synonymous SNV	CFTR	CFTR:NM_000492:exon23:c.C3723A:p.G1241G	synonymous_variant	CFTR	CFTR:NM_000492:exon23:c.3723C>A:p.Gly1241=	3|0|2.47096614776378e-05	0.000199681|0	.	.	.	.	.	.	117282497_C_A	.	VCV000824125	Cystic fibrosis|Inborn genetic diseases	Likely benign(Last reviewed: Nov 26, 2020)	criteria provided, multiple submitters, no conflicts	p.G1241G	N	n	#N/A		36	17
401	L1242L	c.3726C>T	VUS	7	117282500	C	T	.	CFTR	synonymous SNV	CFTR	CFTR:NM_000492:exon23:c.C3726T:p.L1242L	synonymous_variant	CFTR	CFTR:NM_000492:exon23:c.3726C>T:p.Leu1242=	1|0|8.23655382587925e-06	0|0	.	.	.	.	.	.	117282500_C_T	.	VCV001116479	Cystic fibrosis	Likely benign(Last reviewed: Aug 12, 2020)	criteria provided, single submitter	p.L1242L	N	n	#N/A		2	1
402	R1245K	c.3734G>A	VUS	7	117282508	G	A	.	CFTR	nonsynonymous SNV	CFTR	CFTR:NM_000492:exon23:c.G3734A:p.R1245K	missense_variant	CFTR	CFTR:NM_000492:exon23:c.3734G>A:p.Arg1245Lys	0|0|0	0|0	0	D	0.992	D	1.000	D	117282508_G_A	.					p.R1245K	N	n	#N/A		1	0
403	T1246S	c.3737C>G	VUS	7	117282511	C	G	.	CFTR	nonsynonymous SNV	CFTR	CFTR:NM_000492:exon23:c.C3737G:p.T1246S	missense_variant	CFTR	CFTR:NM_000492:exon23:c.3737C>G:p.Thr1246Ser	0|0|0	0|0	0	D	0.529	P	1.0	D	117282511_C_G	.					p.T1246S	N	n	#N/A		0	1
404	S1251G	c.3751A>G	VUS	7	117282525	A	G	.	CFTR	nonsynonymous SNV	CFTR	CFTR:NM_000492:exon23:c.A3751G:p.S1251G	missense_variant	CFTR	CFTR:NM_000492:exon23:c.3751A>G:p.Ser1251Gly	0|0|0	0|0	0	D	0.816	P	1.0	D	117282525_A_G	.					p.S1251G	N	n	#N/A		0	1
405	S1255X	c.3764C>G	P/LP	7	117282538	C	G	.	CFTR	stopgain SNV	CFTR	CFTR:NM_000492:exon23:c.C3764G:p.S1255X	stop_gained	CFTR	CFTR:NM_000492:exon23:c.3764C>G:p.Ser1255Ter	0|0|0	0|0	1	T	.	.	1	A	117282538_C_G	.					p.S1255X	N	N	CF-causing		1	0
406	L1260V	c.3778C>G	VUS	7	117282552	C	G	.	CFTR	nonsynonymous SNV	CFTR	CFTR:NM_000492:exon23:c.C3778G:p.L1260V	missense_variant	CFTR	CFTR:NM_000492:exon23:c.3778C>G:p.Leu1260Val	0|0|0	0|0	0.04	D	0.633	P	0.998	D	117282552_C_G	.					p.L1260V	N	n	#N/A		1	1
407	Q1268H	c.3804G>T	VUS	7	117282578	G	T	.	CFTR	nonsynonymous SNV	CFTR	CFTR:NM_000492:exon23:c.G3804T:p.Q1268H	missense_variant	CFTR	CFTR:NM_000492:exon23:c.3804G>T:p.Gln1268His	0|0|0	0|0	0.57	T	0.866	P	0.857	D	117282578_G_T	.					p.Q1268H	N	n	#N/A		1	0
408	3939C/T	c.3807C>T	LB	7	117282581	C	T	rs1800129	CFTR	synonymous SNV	CFTR	CFTR:NM_000492:exon23:c.C3807T:p.I1269I	synonymous_variant	CFTR	CFTR:NM_000492:exon23:c.3807C>T:p.Ile1269=	4|0|3.2946758039009e-05	0|0	.	.	.	.	.	.	117282581_C_T	.	VCV000256254	not specified	Likely benign(Last reviewed: Aug 28, 2019)	criteria provided, multiple submitters, no conflicts	p.I1269I	N	Y	#N/A		1	1
409	D1270N	c.3808G>A	VUS	7	117282582	G	A	rs11971167	CFTR	nonsynonymous SNV	CFTR	CFTR:NM_000492:exon23:c.G3808A:p.D1270N	missense_variant	CFTR	CFTR:NM_000492:exon23:c.3808G>A:p.Asp1270Asn	177|1|0.00145794207769102	0.00519169|1	0	D	1.0	D	1	A	117282582_G_A	DM?	VCV000007164	not specified|ivacaftor response - Efficacy|Hereditary pancreatitis|CFTR-related disorders|Cystic fibrosis|Congenital bilateral aplasia of vas deferens from CFTR mutation|Inborn genetic diseases|not provided	drug response(Last reviewed: Mar 23, 2018)	reviewed by expert panel	p.D1270N	N	Y	Varying clinical consequence		2	0
410	V1272G	c.3815T>G	VUS	7	117282589	T	G	.	CFTR	nonsynonymous SNV	CFTR	CFTR:NM_000492:exon23:c.T3815G:p.V1272G	missense_variant	CFTR	CFTR:NM_000492:exon23:c.3815T>G:p.Val1272Gly	1|0|8.23668950975224e-06	0|0	0	D	0.976	D	1.0	D	117282589_T_G	.					p.V1272G	N	n	#N/A		1	0
411	W1274S	c.3821G>C	VUS	7	117282595	G	C	.	CFTR	nonsynonymous SNV	CFTR	CFTR:NM_000492:exon23:c.G3821C:p.W1274S	missense_variant	CFTR	CFTR:NM_000492:exon23:c.3821G>C:p.Trp1274Ser	0|0|0	0|0	0.51	T	0.629	P	1.0	D	117282595_G_C	.					p.W1274S	N	n	#N/A		1	0
412	I1277V	c.3829A>G	VUS	7	117282603	A	G	.	CFTR	nonsynonymous SNV	CFTR	CFTR:NM_000492:exon23:c.A3829G:p.I1277V	missense_variant	CFTR	CFTR:NM_000492:exon23:c.3829A>G:p.Ile1277Val	0|0|0	0|0	0.22	T	0.004	B	0.031	N	117282603_A_G	.					p.I1277V	N	n	#N/A		5	5
413	V1288V	c.3864G>C	VUS	7	117282638	G	C	.	CFTR	synonymous SNV	CFTR	CFTR:NM_000492:exon23:c.G3864C:p.V1288V	synonymous_variant	CFTR	CFTR:NM_000492:exon23:c.3864G>C:p.Val1288=	0|0|0	0|0	.	.	.	.	.	.	117282638_G_C	.					p.V1288V	N	n	#N/A		0	1
414	P1290del	c.3868_3870delCCA	VUS	7	117282640	TACC	T	.	CFTR	nonframeshift substitution	CFTR	CFTR:NM_000492:exon23:c.3866_3869T	inframe_deletion	CFTR	CFTR:NM_000492:exon23:c.3867_3869del:p.Pro1290del	0|0|0	0|0	.	.	.	.	.	.	117282640_TACC_T	.					c.3866_3869T	N	n	#N/A		1	0
415	4006-26delT	c.3874-26delT	VUS	7	117292867	CT	C	.	CFTR	.	CFTR	.	intron_variant	CFTR	CFTR:NM_000492:exon24:c.3874-28del:	0|0|0	0|0	.	.	.	.	.	.	117292867_CT_C	.					c.3874-28del	N	n	#N/A		0	1
416	4006-19del3	c.3874-19_3874-17delCTT	VUS	7	117292868	TTTC	T	.	CFTR	.	CFTR	.	intron_variant	CFTR	CFTR:NM_000492:exon24:c.3874-27_3874-25del:	7|0|5.77767506355443e-05	0|0	.	.	.	.	.	.	117292868_TTTC_T	DM?	VCV000053831	Cystic fibrosis|none provided	Likely benign(Last reviewed: Nov 12, 2020)	criteria provided, multiple submitters, no conflicts	c.3874-27_3874-25del	N	Y	#N/A		2	1
417	4006-25C->A	c.3874-25C>A	VUS	7	117292871	C	A	.	CFTR	.	CFTR	.	intron_variant	CFTR	CFTR:NM_000492:exon24:c.3874-25C>A:	9|0|7.42782628790255e-05	0.000199681|0	.	.	.	.	.	.	117292871_C_A	.					c.3874-25C>A	N	n	#N/A		43	20
418	4006-4A->G	c.3874-4A>G	VUS	7	117292892	A	G	rs201381687	CFTR	.	CFTR	.	splice_region_variant	CFTR	CFTR:NM_000492:exon24:c.3874-4A>G:	2|0|1.64823391735755e-05	0|0	.	.	.	.	.	.	117292892_A_G	DM?	VCV000053833	CFTR-related disorders|Cystic fibrosis	Conflicting interpretations of pathogenicity(Last reviewed: Nov 17, 2020)	criteria provided, conflicting interpretations	c.3874-4A>G	N	Y	#N/A		5	0
419	G1298A	c.3893G>C	VUS	7	117292915	G	C	rs193922522	CFTR	nonsynonymous SNV	CFTR	CFTR:NM_000492:exon24:c.G3893C:p.G1298A	missense_variant	CFTR	CFTR:NM_000492:exon24:c.3893G>C:p.Gly1298Ala	0|0|0	0|0	0.02	D	1.0	D	1.0	D	117292915_G_C	.	VCV000035878	Cystic fibrosis	Uncertain significance(Last reviewed: Sep 16, 2020)	no assertion criteria provided	p.G1298A	N	Y	#N/A		1	1
420	K1302N	c.3906A>C	VUS	7	117292928	A	C	.	CFTR	nonsynonymous SNV	CFTR	CFTR:NM_000492:exon24:c.A3906C:p.K1302N	missense_variant	CFTR	CFTR:NM_000492:exon24:c.3906A>C:p.Lys1302Asn	0|0|0	0|0	0.13	T	0.497	P	0.980	D	117292928_A_C	.					p.K1302N	N	n	#N/A		2	0
421	L1304F	c.3912G>T	VUS	7	117292934	G	T	.	CFTR	nonsynonymous SNV	CFTR	CFTR:NM_000492:exon24:c.G3912T:p.L1304F	missense_variant	CFTR	CFTR:NM_000492:exon24:c.3912G>T:p.Leu1304Phe	0|0|0	0|0	0	D	1.0	D	1.0	D	117292934_G_T	.					p.L1304F	N	n	#N/A		1	1
422	W1310R	c.3928T>C	VUS	7	117292950	T	C	.	CFTR	nonsynonymous SNV	CFTR	CFTR:NM_000492:exon24:c.T3928C:p.W1310R	missense_variant	CFTR	CFTR:NM_000492:exon24:c.3928T>C:p.Trp1310Arg	0|0|0	0|0	0.01	D	0.653	P	1.000	D	117292950_T_C	.					p.W1310R	N	n	#N/A		0	1
423	S1311N	c.3932G>A	VUS	7	117292954	G	A	.	CFTR	nonsynonymous SNV	CFTR	CFTR:NM_000492:exon24:c.G3932A:p.S1311N	missense_variant	CFTR	CFTR:NM_000492:exon24:c.3932G>A:p.Ser1311Asn	0|0|0	0|0	0.17	T	0.007	B	0.960	D	117292954_G_A	.					p.S1311N	N	Y	#N/A		1	0
424	W1316R	c.3946T>C	VUS	7	117292968	T	C	.	CFTR	nonsynonymous SNV	CFTR	CFTR:NM_000492:exon24:c.T3946C:p.W1316R	missense_variant	CFTR	CFTR:NM_000492:exon24:c.3946T>C:p.Trp1316Arg	0|0|0	0|0	0.02	D	0.988	D	1.000	D	117292968_T_C	.					p.W1316R	N	n	#N/A		2	1
425	V1318A	c.3953T>C	VUS	7	117292975	T	C	.	CFTR	nonsynonymous SNV	CFTR	CFTR:NM_000492:exon24:c.T3953C:p.V1318A	missense_variant	CFTR	CFTR:NM_000492:exon24:c.3953T>C:p.Val1318Ala	0|0|0	0|0	0.84	T	0.96	D	1.0	D	117292975_T_C	DM	VCV000053860	Cystic fibrosis	Uncertain significance(Last reviewed: Mar 16, 2017)	criteria provided, single submitter	p.V1318A	N	Y	#N/A		1	1
426	E1321K	c.3961G>A	VUS	7	117292983	G	A	.	CFTR	nonsynonymous SNV	CFTR	CFTR:NM_000492:exon24:c.G3961A:p.E1321K	missense_variant	CFTR	CFTR:NM_000492:exon24:c.3961G>A:p.Glu1321Lys	1|0|8.23709658819459e-06	0|0	0.16	T	0.31	B	1.000	D	117292983_G_A	.					p.E1321K	N	n	#N/A		1	0
427	4096-38T->C	c.3964-38T>C	VUS	7	117304704	T	C	.	CFTR	.	CFTR	.	intron_variant	CFTR	CFTR:NM_000492:exon25:c.3964-38T>C:	1|0|8.23682519809565e-06	0.000399361|0	.	.	.	.	.	.	117304704_T_C	.					c.3964-38T>C	N	n	#N/A		1	0
428	4096-28G->A	c.3964-28G>A	LB?	7	117304714	G	A	.	CFTR	.	CFTR	.	intron_variant	CFTR	CFTR:NM_000492:exon25:c.3964-28G>A:	9|1|7.41314267828608e-05	0|0	.	.	.	.	.	.	117304714_G_A	DM	VCV000053863	Cystic fibrosis	Uncertain significance(Last reviewed: May 15, 2017)	criteria provided, single submitter	c.3964-28G>A	N	Y	#N/A		9	7
429	4096-17A->G	c.3964-17A>G	VUS	7	117304725	A	G	.	CFTR	.	CFTR	.	intron_variant	CFTR	CFTR:NM_000492:exon25:c.3964-17A>G:	0|0|0	0|0	.	.	.	.	.	.	117304725_A_G	.					c.3964-17A>G	N	n	#N/A		1	0
430	4096-5T->G	c.3964-5T>G	VUS	7	117304737	T	G	.	CFTR	.	CFTR	.	splice_region_variant	CFTR	CFTR:NM_000492:exon25:c.3964-5T>G:	0|0|0	0|0	.	.	.	.	.	.	117304737_T_G	.					c.3964-5T>G	N	n	#N/A		5	2
431	4096-3C->A	c.3964-3C>A	VUS	7	117304739	C	A	.	CFTR	.	CFTR	.	splice_region_variant	CFTR	CFTR:NM_000492:exon25:c.3964-3C>A:	0|0|0	0|0	.	.	.	.	.	.	117304739_C_A	.					c.3964-3C>A	N	n	#N/A		1	1
432	V1327L	c.3979G>T	VUS	7	117304757	G	T	.	CFTR	nonsynonymous SNV	CFTR	CFTR:NM_000492:exon25:c.G3979T:p.V1327L	missense_variant	CFTR	CFTR:NM_000492:exon25:c.3979G>T:p.Val1327Leu	0|0|0	0|0	0.44	T	0.513	P	1.000	D	117304757_G_T	.					p.V1327L	N	n	#N/A		1	1
433	4120delCA	c.3988_3989delCA	P/LP	7	117304764	AAC	A	.	CFTR	frameshift substitution	CFTR	CFTR:NM_000492:exon25:c.3986_3988A	frameshift_variant	CFTR	CFTR:NM_000492:exon25:c.3987_3988del:p.Gln1330ValfsTer6	0|0|0	0|0	.	.	.	.	.	.	117304764_AAC_A	.	VCV000370397	Cystic fibrosis|Cystic fibrosis|Congenital bilateral aplasia of vas deferens from CFTR mutation	Likely pathogenic(Last reviewed: Feb 1, 2016)	criteria provided, multiple submitters, no conflicts	p.Q1330fs	N	n	#N/A	(frameshift)	1	1
434	F1337L	c.4009T>C	VUS	7	117304787	T	C	.	CFTR	nonsynonymous SNV	CFTR	CFTR:NM_000492:exon25:c.T4009C:p.F1337L	missense_variant	CFTR	CFTR:NM_000492:exon25:c.4009T>C:p.Phe1337Leu	0|0|0	0|0	0.11	T	0.996	D	1.0	D	117304787_T_C	.					p.F1337L	N	n	#N/A		1	1
435	V1338V	c.4014C>T	VUS	7	117304792	C	T	.	CFTR	synonymous SNV	CFTR	CFTR:NM_000492:exon25:c.C4014T:p.V1338V	synonymous_variant	CFTR	CFTR:NM_000492:exon25:c.4014C>T:p.Val1338=	0|0|0	0|0	.	.	.	.	.	.	117304792_C_T	.					p.V1338V	N	n	#N/A		0	1
436	V1340A	c.4019T>C	VUS	7	117304797	T	C	.	CFTR	nonsynonymous SNV	CFTR	CFTR:NM_000492:exon25:c.T4019C:p.V1340A	missense_variant	CFTR	CFTR:NM_000492:exon25:c.4019T>C:p.Val1340Ala	0|0|0	0|0	0.86	T	0.063	B	0.918	D	117304797_T_C	.					p.V1340A	N	n	#N/A		1	0
437	G1343V	c.4028G>T	VUS	7	117304806	G	T	.	CFTR	nonsynonymous SNV	CFTR	CFTR:NM_000492:exon25:c.G4028T:p.G1343V	missense_variant	CFTR	CFTR:NM_000492:exon25:c.4028G>T:p.Gly1343Val	0|0|0	0|0	0	D	1.0	D	1.0	D	117304806_G_T	.	VCV000495940	not provided	Uncertain significance(Last reviewed: Jun 6, 2017)	criteria provided, single submitter	p.G1343V	N	n	#N/A		2	1
438	G1349S	c.4045G>A	VUS	7	117304823	G	A	rs201686600	CFTR	nonsynonymous SNV	CFTR	CFTR:NM_000492:exon25:c.G4045A:p.G1349S	missense_variant	CFTR	CFTR:NM_000492:exon25:c.4045G>A:p.Gly1349Ser	3|0|2.47092544394294e-05	0.000199681|0	0	D	1.0	D	1.0	D	117304823_G_A	DM	VCV000053880	not specified|not provided|Cystic fibrosis	Uncertain significance(Last reviewed: Jan 24, 2018)	criteria provided, multiple submitters, no conflicts	p.G1349S	N	Y	#N/A		1	1
439	G1349G	c.4047C>A	VUS	7	117304825	C	A	.	CFTR	synonymous SNV	CFTR	CFTR:NM_000492:exon25:c.C4047A:p.G1349G	synonymous_variant	CFTR	CFTR:NM_000492:exon25:c.4047C>A:p.Gly1349=	0|0|0	0|0	.	.	.	.	.	.	117304825_C_A	.					p.G1349G	N	n	#N/A		1	0
440	Q1352H	c.4056G>C	VUS	7	117304834	G	C	rs113857788	CFTR	nonsynonymous SNV	CFTR	CFTR:NM_000492:exon25:c.G4056C:p.Q1352H	missense_variant	CFTR	CFTR:NM_000492:exon25:c.4056G>C:p.Gln1352His	118|4|0.000971897341284222	0.00419329|1	0	D	1.0	D	1.000	D	117304834_G_C	DM	VCV000007237	Cystic fibrosis|not specified|not provided|CFTR-related disorders|Inborn genetic diseases|none provided	Conflicting interpretations of pathogenicity(Last reviewed: Sep 7, 2021)	criteria provided, conflicting interpretations	p.Q1352H	N	Y	#N/A		251	110
441	M1354T	c.4061T>C	VUS	7	117304839	T	C	.	CFTR	nonsynonymous SNV	CFTR	CFTR:NM_000492:exon25:c.T4061C:p.M1354T	missense_variant	CFTR	CFTR:NM_000492:exon25:c.4061T>C:p.Met1354Thr	6|0|4.94185088788588e-05	0|0	0	D	0.099	B	1.000	D	117304839_T_C	.	VCV000495942	Cystic fibrosis|not provided	Uncertain significance(Last reviewed: Aug 31, 2020)	criteria provided, multiple submitters, no conflicts	p.M1354T	N	n	#N/A		1	0
442	C1355Y	c.4064G>A	VUS	7	117304842	G	A	.	CFTR	nonsynonymous SNV	CFTR	CFTR:NM_000492:exon25:c.G4064A:p.C1355Y	missense_variant	CFTR	CFTR:NM_000492:exon25:c.4064G>A:p.Cys1355Tyr	0|0|0	0|0	0	D	0.981	D	1.0	D	117304842_G_A	.					p.C1355Y	N	n	#N/A		2	0
443	L1356L	c.4066T>C	VUS	7	117304844	T	C	.	CFTR	synonymous SNV	CFTR	CFTR:NM_000492:exon25:c.T4066C:p.L1356L	synonymous_variant	CFTR	CFTR:NM_000492:exon25:c.4066T>C:p.Leu1356=	0|0|0	0|0	.	.	.	.	.	.	117304844_T_C	.					p.L1356L	N	n	#N/A		4	0
444	L1361V	c.4081C>G	VUS	7	117304859	C	G	.	CFTR	nonsynonymous SNV	CFTR	CFTR:NM_000492:exon25:c.C4081G:p.L1361V	missense_variant	CFTR	CFTR:NM_000492:exon25:c.4081C>G:p.Leu1361Val	1|0|8.23641814647646e-06	0|0	0.07	T	0.999	D	1.0	D	117304859_C_G	.	VCV000849282	Cystic fibrosis	Uncertain significance(Last reviewed: Feb 14, 2019)	criteria provided, single submitter	p.L1361V	N	n	#N/A		0	1
445	A1364V	c.4091C>T	VUS	7	117304869	C	T	.	CFTR	nonsynonymous SNV	CFTR	CFTR:NM_000492:exon25:c.C4091T:p.A1364V	missense_variant	CFTR	CFTR:NM_000492:exon25:c.4091C>T:p.Ala1364Val	2|0|1.64728362929529e-05	0|0	0.07	T	1.0	D	1.0	D	117304869_C_T	DM	VCV000053885	Hereditary pancreatitis|not specified|Cystic fibrosis	Uncertain significance(Last reviewed: Aug 16, 2020)	criteria provided, multiple submitters, no conflicts	p.A1364V	N	Y	#N/A		2	2
446	D1377G	c.4130A>G	VUS	7	117304908	A	G	.	CFTR	nonsynonymous SNV	CFTR	CFTR:NM_000492:exon25:c.A4130G:p.D1377G	missense_variant	CFTR	CFTR:NM_000492:exon25:c.4130A>G:p.Asp1377Gly	0|0|0	0|0	0	D	0.999	D	1.0	D	117304908_A_G	.					p.D1377G	N	n	#N/A		1	0
447	4268+11G->A	c.4136+11G>A	VUS	7	117304925	G	A	.	CFTR	.	CFTR	.	intron_variant	CFTR	CFTR:NM_000492:exon25:c.4136+11G>A:	0|0|0	0|0	.	.	.	.	.	.	117304925_G_A	.					c.4136+11G>A	N	n	#N/A		1	1
448	4268+12A->G	c.4136+12A>G	VUS	7	117304926	A	G	.	CFTR	.	CFTR	.	intron_variant	CFTR	CFTR:NM_000492:exon25:c.4136+12A>G:	1|0|8.23641814647646e-06	0|0	.	.	.	.	.	.	117304926_A_G	.					c.4136+12A>G	N	n	#N/A		4	0
449	4269-4C->A	c.4137-4C>A	VUS	7	117305509	C	A	.	CFTR	.	CFTR	.	splice_region_variant	CFTR	CFTR:NM_000492:exon26:c.4137-4C>A:	1|0|8.23791086580443e-06	0|0	.	.	.	.	.	.	117305509_C_A	.					c.4137-4C>A	N	n	#N/A		1	1
450	L1388V	c.4162C>G	VUS	7	117305538	C	G	.	CFTR	nonsynonymous SNV	CFTR	CFTR:NM_000492:exon26:c.C4162G:p.L1388V	missense_variant	CFTR	CFTR:NM_000492:exon26:c.4162C>G:p.Leu1388Val	0|0|0	0|0	0.14	T	0.105	B	1.0	D	117305538_C_G	.	VCV000439083	not specified	Uncertain significance(Last reviewed: Jan 5, 2017)	criteria provided, single submitter	p.L1388V	N	Y	#N/A		1	0
451	A1391T	c.4171G>A	VUS	7	117305547	G	A	.	CFTR	nonsynonymous SNV	CFTR	CFTR:NM_000492:exon26:c.G4171A:p.A1391T	missense_variant	CFTR	CFTR:NM_000492:exon26:c.4171G>A:p.Ala1391Thr	0|0|0	0|0	0.28	T	0.019	B	1.000	D	117305547_G_A	.					p.A1391T	N	n	#N/A		1	0
452	T1396K	c.4187C>A	VUS	7	117305563	C	A	.	CFTR	nonsynonymous SNV	CFTR	CFTR:NM_000492:exon26:c.C4187A:p.T1396K	missense_variant	CFTR	CFTR:NM_000492:exon26:c.4187C>A:p.Thr1396Lys	0|0|0	0|0	0	D	0.999	D	1.0	D	117305563_C_A	.					p.T1396K	N	n	#N/A		0	1
453	C1410W	c.4230C>G	VUS	7	117305606	C	G	.	CFTR	nonsynonymous SNV	CFTR	CFTR:NM_000492:exon26:c.C4230G:p.C1410W	missense_variant	CFTR	CFTR:NM_000492:exon26:c.4230C>G:p.Cys1410Trp	0|0|0	0|0	0.02	D	0.998	D	1.0	D	117305606_C_G	.	VCV000577321	Cystic fibrosis	Uncertain significance(Last reviewed: Jun 6, 2018)	criteria provided, single submitter	p.C1410W	N	n	#N/A		10	5
454	4374+12T->C	c.4242+12T>C	VUS	7	117305630	T	C	.	CFTR	.	CFTR	.	intron_variant	CFTR	CFTR:NM_000492:exon26:c.4242+12T>C:	0|0|0	0|0	.	.	.	.	.	.	117305630_T_C	.					c.4242+12T>C	N	n	#N/A		2	0
455	4374+13A/G	c.4242+13A>G	LB	7	117305631	A	G	rs76179227	CFTR	.	CFTR	.	intron_variant	CFTR	CFTR:NM_000492:exon26:c.4242+13A>G:	417|1|0.00343520883104045	0.00199681|1	.	.	.	.	.	.	117305631_A_G	DM?	VCV000093155	not provided|not specified|none provided|CFTR-related disorders|Cystic fibrosis	Benign/Likely benign(Last reviewed: Dec 8, 2020)	criteria provided, multiple submitters, no conflicts	c.4242+13A>G	N	Y	#N/A		4	0
456	4374+19A->T	c.4242+19A>T	VUS	7	117305637	A	T	.	CFTR	.	CFTR	.	intron_variant	CFTR	CFTR:NM_000492:exon26:c.4242+19A>T:	0|0|0	0|0	.	.	.	.	.	.	117305637_A_T	.					c.4242+19A>T	N	n	#N/A		1	0
457	4374+61A->C	c.4242+61A>C	VUS	7	117305679	A	C	.	CFTR	.	CFTR	.	intron_variant	CFTR	CFTR:NM_000492:exon26:c.4242+61A>C:	0|0|0	0|0	.	.	.	.	.	.	117305679_A_C	.					c.4242+61A>C	N	n	#N/A		1	0
458	4374+68A->G	c.4242+68A>G	VUS	7	117305686	A	G	.	CFTR	.	CFTR	.	intron_variant	CFTR	CFTR:NM_000492:exon26:c.4242+68A>G:	0|0|0	0|0	.	.	.	.	.	.	117305686_A_G	.					c.4242+68A>G	N	n	#N/A		1	0
459	4375-6C->T	c.4243-6C>T	VUS	7	117306956	C	T	.	CFTR	.	CFTR	.	splice_region_variant	CFTR	CFTR:NM_000492:exon27:c.4243-6C>T:	0|0|0	0|0	.	.	.	.	.	.	117306956_C_T	.					c.4243-6C>T	N	n	#N/A		1	0
460	V1415V	c.4245C>T	VUS	7	117306964	C	T	.	CFTR	synonymous SNV	CFTR	CFTR:NM_000492:exon27:c.C4245T:p.V1415V	splice_region_variant	CFTR	CFTR:NM_000492:exon27:c.4245C>T:p.Val1415=	0|0|0	0|0	.	.	.	.	.	.	117306964_C_T	.					p.V1415V	N	n	#N/A		1	1
461	N1419T	c.4256A>C	VUS	7	117306975	A	C	.	CFTR	nonsynonymous SNV	CFTR	CFTR:NM_000492:exon27:c.A4256C:p.N1419T	missense_variant	CFTR	CFTR:NM_000492:exon27:c.4256A>C:p.Asn1419Thr	0|0|0	0|0	0	D	0.044	B	0.949	D	117306975_A_C	.					p.N1419T	N	n	#N/A		1	0
462	V1421E	c.4262T>A	VUS	7	117306981	T	A	.	CFTR	nonsynonymous SNV	CFTR	CFTR:NM_000492:exon27:c.T4262A:p.V1421E	missense_variant	CFTR	CFTR:NM_000492:exon27:c.4262T>A:p.Val1421Glu	0|0|0	0|0	0	D	0.797	P	1.0	D	117306981_T_A	DM					p.V1421E	N	n	#N/A		8	2
463	R1422Q	c.4265G>A	VUS	7	117306984	G	A	.	CFTR	nonsynonymous SNV	CFTR	CFTR:NM_000492:exon27:c.G4265A:p.R1422Q	missense_variant	CFTR	CFTR:NM_000492:exon27:c.4265G>A:p.Arg1422Gln	3|0|2.47100685292567e-05	0|0	0.39	T	0.11	B	0.956	D	117306984_G_A	.	VCV000993611	none provided	Uncertain significance(Last reviewed: Aug 14, 2019)	criteria provided, single submitter	p.R1422Q	N	n	#N/A		1	0
464	Q1423X	c.4267C>T	P/LP	7	117306986	C	T	.	CFTR	stopgain SNV	CFTR	CFTR:NM_000492:exon27:c.C4267T:p.Q1423X	stop_gained	CFTR	CFTR:NM_000492:exon27:c.4267C>T:p.Gln1423Ter	0|0|0	0|0	0.02	D	.	.	1.0	D	117306986_C_T	.					p.Q1423X	N	n	#N/A	(nonsence)	0	1
465	N1432K	c.4296C>G	VUS	7	117307015	C	G	.	CFTR	nonsynonymous SNV	CFTR	CFTR:NM_000492:exon27:c.C4296G:p.N1432K	missense_variant	CFTR	CFTR:NM_000492:exon27:c.4296C>G:p.Asn1432Lys	3|0|2.47104755942869e-05	0|0	0.31	T	0.153	B	0.190	N	117307015_C_G	.	VCV000824764	Cystic fibrosis|Inborn genetic diseases	Uncertain significance(Last reviewed: Aug 8, 2019)	criteria provided, multiple submitters, no conflicts	p.N1432K	N	Y	#N/A		1	0
466	E1433X	c.4297G>T	P/LP	7	117307016	G	T	.	CFTR	stopgain SNV	CFTR	CFTR:NM_000492:exon27:c.G4297T:p.E1433X	stop_gained	CFTR	CFTR:NM_000492:exon27:c.4297G>T:p.Glu1433Ter	0|0|0	0|0	0.39	T	.	.	1.0	D	117307016_G_T	.	VCV000558578	Cystic fibrosis|Cystic fibrosis|Congenital bilateral aplasia of vas deferens from CFTR mutation	Likely pathogenic(Last reviewed: May 29, 2018)	criteria provided, multiple submitters, no conflicts	p.E1433X	N	n	#N/A	(nonsence)	0	1
467	E1433K	c.4297G>A	VUS	7	117307016	G	A	.	CFTR	nonsynonymous SNV	CFTR	CFTR:NM_000492:exon27:c.G4297A:p.E1433K	missense_variant	CFTR	CFTR:NM_000492:exon27:c.4297G>A:p.Glu1433Lys	2|0|1.64736503961913e-05	0|0	0.39	T	0.985	D	1.0	D	117307016_G_A	DM	VCV000558250	Cystic fibrosis	Uncertain significance(Last reviewed: Oct 23, 2019)	criteria provided, multiple submitters, no conflicts	p.E1433K	N	n	#N/A		3	2
468	E1433D	c.4299G>C	VUS	7	117307018	G	C	.	CFTR	nonsynonymous SNV	CFTR	CFTR:NM_000492:exon27:c.G4299C:p.E1433D	missense_variant	CFTR	CFTR:NM_000492:exon27:c.4299G>C:p.Glu1433Asp	0|0|0	0|0	0.24	T	0.993	D	1.0	D	117307018_G_C	.					p.E1433D	N	n	#N/A		1	0
469	R1438P	c.4313G>C	VUS	7	117307032	G	C	.	CFTR	nonsynonymous SNV	CFTR	CFTR:NM_000492:exon27:c.G4313C:p.R1438P	missense_variant	CFTR	CFTR:NM_000492:exon27:c.4313G>C:p.Arg1438Pro	0|0|0	0|0	0.11	T	0.227	B	0.322	N	117307032_G_C	.					p.R1438P	N	n	#N/A		2	0
470	A1440G	c.4319C>G	VUS	7	117307038	C	G	.	CFTR	nonsynonymous SNV	CFTR	CFTR:NM_000492:exon27:c.C4319G:p.A1440G	missense_variant	CFTR	CFTR:NM_000492:exon27:c.4319C>G:p.Ala1440Gly	0|0|0	0|0	0.01	D	0.861	P	1.0	D	117307038_C_G	.					p.A1440G	N	n	#N/A		1	0
471	P1443S	c.4327C>T	VUS	7	117307046	C	T	.	CFTR	nonsynonymous SNV	CFTR	CFTR:NM_000492:exon27:c.C4327T:p.P1443S	missense_variant	CFTR	CFTR:NM_000492:exon27:c.4327C>T:p.Pro1443Ser	0|0|0	0|0	0.49	T	0.001	B	0.247	N	117307046_C_T	.					p.P1443S	N	n	#N/A		0	1
472	R1453W	c.4357C>T	VUS	7	117307076	C	T	rs4148725	CFTR	nonsynonymous SNV	CFTR	CFTR:NM_000492:exon27:c.C4357T:p.R1453W	missense_variant	CFTR	CFTR:NM_000492:exon27:c.4357C>T:p.Arg1453Trp	26|0|0.000214160983163652	0.00119808|0	0	D	0.939	D	1.000	D	117307076_C_T	DM?	VCV000411121	Cystic fibrosis|none provided|CFTR-related disorders|not specified|not provided	Conflicting interpretations of pathogenicity(Last reviewed: Dec 2, 2020)	criteria provided, conflicting interpretations	p.R1453W	N	Y	#N/A		29	15
473	R1453Q	c.4358G>A	VUS	7	117307077	G	A	rs141554123	CFTR	nonsynonymous SNV	CFTR	CFTR:NM_000492:exon27:c.G4358A:p.R1453Q	missense_variant	CFTR	CFTR:NM_000492:exon27:c.4358G>A:p.Arg1453Gln	20|0|0.000164739217818194	0.000798722|0	0.11	T	0.041	B	1.000	D	117307077_G_A	.					p.R1453Q	N	n	#N/A		1	0
474	S1456R	c.4368C>A	VUS	7	117307087	C	A	.	CFTR	nonsynonymous SNV	CFTR	CFTR:NM_000492:exon27:c.C4368A:p.S1456R	missense_variant	CFTR	CFTR:NM_000492:exon27:c.4368C>A:p.Ser1456Arg	0|0|0	0|0	0	D	0.562	P	1.0	D	117307087_C_A	.					p.S1456R	N	n	#N/A		1	1
475	E1473D	c.4419A>C	VUS	7	117307138	A	C	.	CFTR	nonsynonymous SNV	CFTR	CFTR:NM_000492:exon27:c.A4419C:p.E1473D	missense_variant	CFTR	CFTR:NM_000492:exon27:c.4419A>C:p.Glu1473Asp	0|0|0	0|0	0.78	T	0.004	B	0.999	D	117307138_A_C	.					p.E1473D	N	N	#N/A		1	0
476	D1477G	c.4430A>G	VUS	7	117307149	A	G	.	CFTR	nonsynonymous SNV	CFTR	CFTR:NM_000492:exon27:c.A4430G:p.D1477G	missense_variant	CFTR	CFTR:NM_000492:exon27:c.4430A>G:p.Asp1477Gly	0|0|0	0|0	0.06	T	0.0	B	1.000	D	117307149_A_G	.					p.D1477G	N	n	#N/A		1	1
477	T1478R	c.4433C>G	VUS	7	117307152	C	G	.	CFTR	nonsynonymous SNV	CFTR	CFTR:NM_000492:exon27:c.C4433G:p.T1478R	missense_variant	CFTR	CFTR:NM_000492:exon27:c.4433C>G:p.Thr1478Arg	3|1|2.47121039885336e-05	0|0	0	D	0.999	D	1.0	D	117307152_C_G	DM	VCV000824887	Inborn genetic diseases	Uncertain significance(Last reviewed: Dec 11, 2018)	criteria provided, single submitter	p.T1478R	N	N	#N/A		2	1
