# Supplementary material for: Systematic estimation of cystic fibrosis prevalence in Chinese and genetic spectrum comparison to Caucasians
Source: Orphanet J Rare Dis. 2022 Mar 21;17:129. doi: 10.1186/s13023-022-02279-9 (PMC8935702; doi:10.1186/s13023-022-02279-9)
Supplement: Supplementary file 3 — Additional file 3. Collected variants list of Caucasian-specific CF screening panels. [file 13023_2022_2279_MOESM3_ESM.xls]

## Sheet: TableS2
index	Condition	Gene	legacy name	cDNA	Protein Change	Report	Pos	Ref	Alt	ID	ClinVar Accession	ClinVar Clinical Significance	observed in CCGT database
1	Cystic Fibrosis	CFTR	296+12T->C	c.164+12T>C		c.164+12T>C	117144429	T	C	117144429_T_C	VCV000053302	Conflicting interpretations of pathogenicity(Last reviewed: Jul 22, 2021)	N
2	Cystic Fibrosis	CFTR	E60X	c.178G>T	p.E60X	p.E60X	117149101	G	T	117149101_G_T	VCV000038730	Pathogenic(Last reviewed: Mar 17, 2017)	N
3	Cystic Fibrosis	CFTR	P67L	c.200C>T	p.P67L	p.P67L	117149123	C	T	117149123_C_T	VCV000053425	Pathogenic/Likely pathogenic, drug response(Last reviewed: Oct 18, 2020)	N
4	Cystic Fibrosis	CFTR	R75X	c.223C>T	p.R75X	p.R75X	117149146	C	T	117149146_C_T	VCV000048672	Pathogenic(Last reviewed: Mar 17, 2017)	Y
5	Cystic Fibrosis	CFTR	G85E	c.254G>A	p.G85E	p.G85E	117149177	G	A	117149177_G_A	VCV000007143	Pathogenic(Last reviewed: Mar 3, 2004)	N
6	Cystic Fibrosis	CFTR	394delTT	c.262_263delTT	p.L88fs	p.L88fs	117149181	CTT	C	117149181_CTT_C	VCV000007232	Pathogenic(Last reviewed: Mar 17, 2017)	N
7	Cystic Fibrosis	CFTR	405+1G->A	c.273+1G>A		c.273+1G>A	117149197	G	A	117149197_G_A	VCV000053549	Pathogenic(Last reviewed: Mar 17, 2017)	N
8	Cystic Fibrosis	CFTR	405+3A->C	c.273+3A>C		c.273+3A>C	117149199	A	C	117149199_A_C	VCV000035846	Pathogenic(Last reviewed: Mar 17, 2017)	N
9	Cystic Fibrosis	CFTR	406-1G->A	c.274-1G>A		c.274-1G>A	117170952	G	A	117170952_G_A	VCV000048680	Pathogenic(Last reviewed: Mar 17, 2017)	N
10	Cystic Fibrosis	CFTR	E92X	c.274G>T	p.E92X	p.E92X	117170953	G	T	117170953_G_T	VCV000007186	Pathogenic(Last reviewed: Mar 17, 2017)	N
11	Cystic Fibrosis	CFTR	Q98X	c.292C>T	p.Q98X	p.Q98X	117170971	C	T	117170971_C_T	VCV000053600	Pathogenic(Last reviewed: Mar 17, 2017)	N
12	Cystic Fibrosis	CFTR	Q98R	c.293A>G	p.Q98R	p.Q98R	117170972	A	G	117170972_A_G	VCV000053606	Pathogenic(Last reviewed: Dec 8, 2017)	N
13	Cystic Fibrosis	CFTR	444delA	c.313delA	p.Y109fs	p.Y109fs	117170990	GA	G	117170990_GA_G	VCV000048684	Pathogenic(Last reviewed: Mar 17, 2017)	N
14	Cystic Fibrosis	CFTR	457TAT->G	c.325_327delTATinsG		c.325_327delTATinsG	117171004	TAT	G	117171004_TAT_G	VCV000053696	Pathogenic(Last reviewed: Mar 17, 2017)	N
15	Cystic Fibrosis	CFTR	E116K	c.346G>A	p.E116K	p.E116K	117171025	G	A	117171025_G_A	VCV000053754	Pathogenic(Last reviewed: Sep 24, 2021)	N
16	Cystic Fibrosis	CFTR	R117C	c.349C>T	p.R117C	p.R117C	117171028	C	T	117171028_C_T	VCV000048688	Pathogenic(Last reviewed: Mar 17, 2017)	Y
17	Cystic Fibrosis	CFTR	R117H	c.350G>A	p.R117H	p.R117H	117171029	G	A	117171029_G_A	VCV000007109	Pathogenic(Last reviewed: Mar 3, 2004)	Y
18	Cystic Fibrosis	CFTR	Y122X	c.366T>A	p.Y122X	p.Y122X	117171045	T	A	117171045_T_A	VCV000038833	Pathogenic(Last reviewed: Mar 17, 2017)	N
19	Cystic Fibrosis	CFTR	574delA	c.442delA	p.I148fs	p.I148fs	117171120	CA	C	117171120_CA_C	VCV000053948	Pathogenic(Last reviewed: Mar 17, 2017)	N
20	Cystic Fibrosis	CFTR	621+1G->T	c.489+1G>T		c.489+1G>T	117171169	G	T	117171169_G_T	VCV000038799	Pathogenic(Last reviewed: Mar 3, 2004)	N
21	Cystic Fibrosis	CFTR	663delT	c.531delT	p.I177fs	p.I177fs	117174369	AT	A	117174369_AT_A	VCV000053991	Pathogenic(Last reviewed: Mar 17, 2017)	N
22	Cystic Fibrosis	CFTR	G178R	c.532G>A	p.G178R	p.G178R	117174372	G	A	117174372_G_A	VCV000048692	Pathogenic, drug response(Last reviewed: Mar 16, 2020)	N
23	Cystic Fibrosis	CFTR	711+1G->T	c.579+1G>T		c.579+1G>T	117174420	G	T	117174420_G_T	VCV000038494	Pathogenic(Last reviewed: Mar 3, 2004)	N
24	Cystic Fibrosis	CFTR	711+5G->A	c.579+5G>A		c.579+5G>A	117174424	G	A	117174424_G_A	VCV000054012	Pathogenic(Last reviewed: Mar 17, 2017)	Y
25	Cystic Fibrosis	CFTR	712-1G->T	c.580-1G>T		c.580-1G>T	117175301	G	T	117175301_G_T	VCV000054014	Pathogenic(Last reviewed: Mar 17, 2017)	N
26	Cystic Fibrosis	CFTR	L206W	c.617T>G	p.L206W	p.L206W	117175339	T	G	117175339_T_G	VCV000007190	Pathogenic, drug response(Last reviewed: Oct 25, 2020)	N
27	Cystic Fibrosis	CFTR	Q220X	c.658C>T	p.Q220X	p.Q220X	117175380	C	T	117175380_C_T	VCV000054036	Pathogenic(Last reviewed: Mar 17, 2017)	N
28	Cystic Fibrosis	CFTR	935delA	c.803delA	p.N268fs	p.N268fs	117176657	GA	G	117176657_GA_G	VCV000048700	Pathogenic(Last reviewed: Mar 17, 2017)	N
29	Cystic Fibrosis	CFTR	936delTA	c.805_806delAT	p.I269fs	p.I269fs	117176660	AAT	A	117176660_AAT_A	VCV000007206	Pathogenic(Last reviewed: May 1, 1994)	N
30	Cystic Fibrosis	CFTR	F312del	c.935_937delTCT	p.F312del	p.F312del	117180210	CCTT	C	117180210_CCTT_C	VCV000048704	Pathogenic/Likely pathogenic(Last reviewed: Jan 6, 2021)	Y
31	Cystic Fibrosis	CFTR	1078delT	c.948delT	p.F316fs	p.F316fs	117180229	CT	C	117180229_CT_C	VCV000007163	Pathogenic(Last reviewed: Mar 17, 2017)	N
32	Cystic Fibrosis	CFTR	G330X	c.988G>T	p.G330X	p.G330X	117180272	G	T	117180272_G_T	VCV000048708	Pathogenic(Last reviewed: Mar 17, 2017)	N
33	Cystic Fibrosis	CFTR	R334W	c.1000C>T	p.R334W	p.R334W	117180284	C	T	117180284_C_T	VCV000007139	Pathogenic(Last reviewed: Mar 3, 2004)	N
34	Cystic Fibrosis	CFTR	R334Q	c.1001G>A	p.R334Q	p.R334Q	117180285	G	A	117180285_G_A	VCV000053159	Conflicting interpretations of pathogenicity(Last reviewed: Jul 22, 2021)	N
35	Cystic Fibrosis	CFTR	T338I	c.1013C>T	p.T338I	p.T338I	117180297	C	T	117180297_C_T	VCV000007193	Pathogenic(Last reviewed: Mar 17, 2017)	Y
36	Cystic Fibrosis	CFTR	1154insTC	c.1022_1023insTC	p.F342fs	p.F342fs	117180302	A	ATC	117180302_A_ATC	VCV000007134	Pathogenic(Last reviewed: Mar 17, 2017)	N
37	Cystic Fibrosis	CFTR	R347H	c.1040G>A	p.R347H	p.R347H	117180324	G	A	117180324_G_A	VCV000007110	Pathogenic(Last reviewed: Mar 3, 2004)	Y
38	Cystic Fibrosis	CFTR	R347P	c.1040G>C	p.R347P	p.R347P	117180324	G	C	117180324_G_C	VCV000007182	Pathogenic, drug response(Last reviewed: Dec 28, 2020)	N
39	Cystic Fibrosis	CFTR	T351I	c.1052C>T	p.T351I	p.T351I	117180336	C	T	117180336_C_T	VCV000495885	Uncertain significance(Last reviewed: Nov 12, 2018)	N
40	Cystic Fibrosis	CFTR	R352Q	c.1055G>A	p.R352Q	p.R352Q	117180339	G	A	117180339_G_A	VCV000007198	Pathogenic, drug response(Last reviewed: Oct 31, 2020)	N
41	Cystic Fibrosis	CFTR	Q359K/T360K	c.[1075C>A;1079C>A]	p.Gln359_Thr360delinsLysLys	p.Gln359_Thr360delinsLysLys	117180359	CAAAC	AAAAA	117180359_CAAAC_AAAAA	VCV000053180	Pathogenic(Last reviewed: Feb 23, 2021)	N
42	Cystic Fibrosis	CFTR	S364P	c.1090T>C	p.S364P	p.S364P	117180374	T	C	117180374_T_C	NA	NA	N
43	Cystic Fibrosis	CFTR	1248+1G->A	c.1116+1G>A		c.1116+1G>A	117180401	G	A	117180401_G_A	VCV000053190	Pathogenic(Last reviewed: Mar 17, 2017)	N
44	Cystic Fibrosis	CFTR	E384X	c.1150G>T	p.E384X	p.E384X	117182103	G	T	117182103_G_T	VCV000973863	Likely pathogenic(Last reviewed: May 22, 2019)	N
45	Cystic Fibrosis	CFTR	1288insTA	c.1156_1157dupTA	p.N386fs	c.1155_1156dupAT	117182104	A	AAT	117182104_A_AAT	VCV000487393	Pathogenic(Last reviewed: Mar 17, 2017)	N
46	Cystic Fibrosis	CFTR	Q414X	c.1240C>T	p.Q414X	p.Q414X	117188725	C	T	117188725_C_T	VCV000053222	Pathogenic(Last reviewed: Mar 17, 2017)	Y
47	Cystic Fibrosis	CFTR	1471delA	c.1340delA		c.1340delA	117188823	CA	C	117188823_CA_C	VCV000053233	Pathogenic(Last reviewed: Mar 17, 2017)	N
48	Cystic Fibrosis	CFTR	A455E	c.1364C>A	p.A455E	p.A455E	117188849	C	A	117188849_C_A	VCV000007111	Pathogenic(Last reviewed: Mar 3, 2004)	N
49	Cystic Fibrosis	CFTR	S466X	c.1397C>A	p.S466X	p.S466X	117199522	C	A	117199522_C_A	VCV000053244	Pathogenic(Last reviewed: Mar 17, 2017)	N
50	Cystic Fibrosis	CFTR	S466X	c.1397C>G	p.S466X	p.S466X	117199522	C	G	117199522_C_G	VCV000035822	Pathogenic(Last reviewed: Mar 17, 2017)	Y
51	Cystic Fibrosis	CFTR	L467P	c.1400T>C	p.L467P	p.L467P	117199525	T	C	117199525_T_C	VCV000035823	Pathogenic(Last reviewed: Mar 17, 2017)	N
52	Cystic Fibrosis	CFTR	G480C	c.1438G>T	p.G480C	p.G480C	117199563	G	T	117199563_G_T	VCV000007187	Pathogenic/Likely pathogenic(Last reviewed: Aug 5, 2020)	N
53	Cystic Fibrosis	CFTR	S489X	c.1466C>A	p.S489X	p.S489X	117199591	C	A	117199591_C_A	VCV000053259	Pathogenic(Last reviewed: Mar 17, 2017)	N
54	Cystic Fibrosis	CFTR	Q493X	c.1477C>T	p.Q493X	p.Q493X	117199602	C	T	117199602_C_T	VCV000007107	Pathogenic(Last reviewed: Mar 17, 2017)	N
55	Cystic Fibrosis	CFTR	I507del	c.1519_1521delATC		c.1519_1521delATC	117199640	TATC	T	117199640_TATC_T	NA	NA	N
56	Cystic Fibrosis	CFTR	I506V	c.1516A>G	p.I506V	p.I506V	117199641	A	G	117199641_A_G	VCV000007131	Conflicting interpretations of pathogenicity(Last reviewed: May 18, 2021)	N
57	Cystic Fibrosis	CFTR	I507V	c.1519A>G	p.I507V	p.I507V	117199644	A	G	117199644_A_G	VCV000188863	Benign/Likely benign(Last reviewed: Dec 4, 2020)	N
58	Cystic Fibrosis	CFTR	F508del	c.1521_1523delCTT	p.F508del	p.F508del	117199644	ATCT	A	117199644_ATCT_A	VCV000007105	Pathogenic(Last reviewed: Mar 3, 2004)	Y
59	Cystic Fibrosis	CFTR	F508C	c.1523T>G	p.F508C	p.F508C	117199648	T	G	117199648_T_G	VCV000007126	Conflicting interpretations of pathogenicity(Last reviewed: Aug 23, 2021)	N
60	Cystic Fibrosis	CFTR	1677delTA	c.1545_1546delTA	p.Tyr515_Arg516delinsTer	p.Tyr515_Arg516delinsTer	117199666	AAT	A	117199666_AAT_A	VCV000007140	Pathogenic(Last reviewed: Mar 17, 2017)	N
61	Cystic Fibrosis	CFTR	V520F	c.1558G>T	p.V520F	p.V520F	117199683	G	T	117199683_G_T	VCV000007150	Pathogenic(Last reviewed: Mar 17, 2017)	N
62	Cystic Fibrosis	CFTR	C524X	c.1572C>A	p.C524X	p.C524X	117199697	C	A	117199697_C_A	VCV000007151	Pathogenic(Last reviewed: Mar 17, 2017)	Y
63	Cystic Fibrosis	CFTR	1717-1G->A	c.1585-1G>A		c.1585-1G>A	117227792	G	A	117227792_G_A	VCV000007112	Pathogenic(Last reviewed: Mar 3, 2004)	N
64	Cystic Fibrosis	CFTR	G542X	c.1624G>T	p.G542X	p.G542X	117227832	G	T	117227832_G_T	VCV000007115	Pathogenic(Last reviewed: Mar 3, 2004)	N
65	Cystic Fibrosis	CFTR	S549R	c.1645A>C	p.S549R	p.S549R	117227853	A	C	117227853_A_C	VCV000038733	Pathogenic, drug response(Last reviewed: Mar 5, 2020)	N
66	Cystic Fibrosis	CFTR	S549N	c.1646G>A	p.S549N	p.S549N	117227854	G	A	117227854_G_A	VCV000007116	Pathogenic, drug response(Last reviewed: Mar 26, 2021)	N
67	Cystic Fibrosis	CFTR	S549R	c.1647T>G	p.S549R	p.S549R	117227855	T	G	117227855_T_G	VCV000040190	Pathogenic, drug response(Last reviewed: Sep 30, 2020)	N
68	Cystic Fibrosis	CFTR	G551S	c.1651G>A	p.G551S	p.G551S	117227859	G	A	117227859_G_A	VCV000007142	Pathogenic/Likely pathogenic, drug response(Last reviewed: Dec 28, 2020)	N
69	Cystic Fibrosis	CFTR	G551D	c.1652G>A	p.G551D	p.G551D	117227860	G	A	117227860_G_A	VCV000007120	Pathogenic(Last reviewed: Mar 3, 2004)	N
70	Cystic Fibrosis	CFTR	Q552X	c.1654C>T	p.Q552X	p.Q552X	117227862	C	T	117227862_C_T	VCV000007201	Pathogenic(Last reviewed: Mar 17, 2017)	N
71	Cystic Fibrosis	CFTR	R553X	c.1657C>T	p.R553X	p.R553X	117227865	C	T	117227865_C_T	VCV000007122	Pathogenic(Last reviewed: Mar 3, 2004)	Y
72	Cystic Fibrosis	CFTR	A559T	c.1675G>A	p.A559T	p.A559T	117227883	G	A	117227883_G_A	VCV000007123	Pathogenic(Last reviewed: Mar 17, 2017)	N
73	Cystic Fibrosis	CFTR	R560T	c.1679G>C	p.R560T	p.R560T	117227887	G	C	117227887_G_C	VCV000007113	Pathogenic(Last reviewed: Mar 3, 2004)	Y
74	Cystic Fibrosis	CFTR	1812-1G->A	c.1680-1G>A		c.1680-1G>A	117230406	G	A	117230406_G_A	VCV000048681	Pathogenic(Last reviewed: Mar 17, 2017)	N
75	Cystic Fibrosis	CFTR	Y563N	c.1687T>A	p.Y563N	p.Y563N	117230414	T	A	117230414_T_A	VCV000007114	Pathogenic(Last reviewed: Dec 8, 2017)	N
76	Cystic Fibrosis	CFTR	P574H	c.1721C>A	p.P574H	p.P574H	117230448	C	A	117230448_C_A	VCV000007119	Pathogenic(Last reviewed: Dec 8, 2017)	N
77	Cystic Fibrosis	CFTR	E585X	c.1753G>T	p.E585X	p.E585X	117230480	G	T	117230480_G_T	VCV000053374	Pathogenic(Last reviewed: Mar 17, 2017)	N
78	Cystic Fibrosis	CFTR	1898+1G->A	c.1766+1G>A		c.1766+1G>A	117230494	G	A	117230494_G_A	VCV000007168	Pathogenic(Last reviewed: Mar 3, 2004)	N
79	Cystic Fibrosis	CFTR	1898+3A->G	c.1766+3A>G		c.1766+3A>G	117230496	A	G	117230496_A_G	VCV000053379	Pathogenic(Last reviewed: Mar 17, 2017)	N
80	Cystic Fibrosis	CFTR	1898+5G->T	c.1766+5G>T		c.1766+5G>T	117230498	G	T	117230498_G_T	VCV000048685	Pathogenic(Last reviewed: Mar 17, 2017)	Y
81	Cystic Fibrosis	CFTR	1949del84	c.1820_1903del84		c.1817_1900del84	117232038	.	.	117232038_._.	NA	NA	N
82	Cystic Fibrosis	CFTR	G622D	c.1865G>A	p.G622D	p.G622D	117232086	G	A	117232086_G_A	VCV000035833	Conflicting interpretations of pathogenicity(Last reviewed: Jul 22, 2021)	Y
83	Cystic Fibrosis	CFTR	2043delG	c.1911delG	p.Q637fs	p.Q637fs	117232131	AG	A	117232131_AG_A	VCV000035834	Pathogenic(Last reviewed: Sep 24, 2021)	N
84	Cystic Fibrosis	CFTR	2055del9->A	c.1923_1931del9insA	p.S641fs	p.S641fs	117232144	CTCAAAACT	A	117232144_CTCAAAACT_A	VCV000038735	Pathogenic(Last reviewed: Mar 17, 2017)	N
85	Cystic Fibrosis	CFTR	2108delA	c.1976delA	p.N659fs	p.N659fs	117232194	GA	G	117232194_GA_G	VCV000053418	not provided	N
86	Cystic Fibrosis	CFTR	2143delT	c.2012delT		c.2012del	117232231	AT	A	117232231_AT_A	VCV000035836	Pathogenic(Last reviewed: Mar 17, 2017)	N
87	Cystic Fibrosis	CFTR	2184delA	c.2052delA	p.K684fs	p.K684fs	117232266	CA	C	117232266_CA_C	VCV000038493	Pathogenic(Last reviewed: Mar 3, 2004)	N
88	Cystic Fibrosis	CFTR	2184insA	c.2052dupA	p.Q685fs	p.Q685fs	117232266	C	CA	117232266_C_CA	VCV000035838	Pathogenic(Last reviewed: Mar 17, 2017)	Y
89	Cystic Fibrosis	CFTR	2183AA->G	c.2051_2052delAAinsG	p.K684fs	c.2051_2052delAAinsG	117232272	AA	G	117232272_AA_G	VCV000035837	Pathogenic(Last reviewed: Mar 17, 2017)	N
90	Cystic Fibrosis	CFTR	R709X	c.2125C>T	p.R709X	p.R709X	117232346	C	T	117232346_C_T	VCV000053440	Pathogenic(Last reviewed: Mar 17, 2017)	N
91	Cystic Fibrosis	CFTR	K710X	c.2128A>T	p.K710X	p.K710X	117232349	A	T	117232349_A_T	VCV000007203	Pathogenic(Last reviewed: Mar 17, 2017)	N
92	Cystic Fibrosis	CFTR	2307insA	c.2175dupA	p.E726fs	p.E726fs	117232394	G	GA	117232394_G_GA	VCV000007185	Pathogenic(Last reviewed: Mar 17, 2017)	N
93	Cystic Fibrosis	CFTR	2347delG	c.2215delG	p.V739fs	p.V739fs	117232435	AG	A	117232435_AG_A	VCV000053455	Pathogenic(Last reviewed: Mar 17, 2017)	N
94	Cystic Fibrosis	CFTR	R764X	c.2290C>T	p.R764X	p.R764X	117232511	C	T	117232511_C_T	VCV000053471	Pathogenic(Last reviewed: Mar 17, 2017)	Y
95	Cystic Fibrosis	CFTR	2585delT	c.2453delT	p.L818fs	c.2453delT	117232672	CT	C	117232672_CT_C	VCV000066102	Pathogenic(Last reviewed: Mar 17, 2017)	N
96	Cystic Fibrosis	CFTR	2622+1G->A	c.2490+1G>A		c.2490+1G>A	117232712	G	A	117232712_G_A	VCV000007175	Pathogenic(Last reviewed: Mar 17, 2017)	N
97	Cystic Fibrosis	CFTR	2789+2insA	c.2657+2_2657+3insA		c.2657+2_2657+3insA	117242919	T	TA	117242919_T_TA	VCV000053536	Uncertain significance(Last reviewed: Apr 10, 2012)	N
98	Cystic Fibrosis	CFTR	2789+5G->A	c.2657+5G>A		c.2657+5G>A	117242922	G	A	117242922_G_A	VCV000038497	Pathogenic(Last reviewed: Mar 3, 2004)	N
99	Cystic Fibrosis	CFTR	Q890X	c.2668C>T	p.Q890X	p.Q890X	117243596	C	T	117243596_C_T	VCV000007204	Pathogenic(Last reviewed: Mar 17, 2017)	N
100	Cystic Fibrosis	CFTR	S912X	c.2735C>A	p.S912X	p.S912X	117243663	C	A	117243663_C_A	VCV000053550	Pathogenic(Last reviewed: Mar 17, 2017)	N
101	Cystic Fibrosis	CFTR	2869insG	c.2737_2738insG	p.Y913X	p.Y913X	117243665	T	TG	117243665_T_TG	VCV000007149	Pathogenic(Last reviewed: Mar 17, 2017)	N
102	Cystic Fibrosis	CFTR	S945L	c.2834C>T	p.S945L	p.S945L	117243762	C	T	117243762_C_T	VCV000053575	Pathogenic, drug response(Last reviewed: Jun 3, 2021)	Y
103	Cystic Fibrosis	CFTR	3120G->A	c.2988G>A		c.2988G>A	117246807	G	A	117246807_G_A	VCV000035857	Pathogenic(Last reviewed: Mar 17, 2017)	N
104	Cystic Fibrosis	CFTR	3120+1G->A	c.2988+1G>A		c.2988+1G>A	117246808	G	A	117246808_G_A	VCV000007224	Pathogenic(Last reviewed: Mar 3, 2004)	N
105	Cystic Fibrosis	CFTR	3171delC	c.3039delC	p.Y1014fs	c.3039delC	117250620	AC	A	117250620_AC_A	VCV000053636	Pathogenic(Last reviewed: Mar 17, 2017)	N
106	Cystic Fibrosis	CFTR	3199del6	c.3067_3072delATAGTG	p.Ile1023_Val1024del	p.Ile1023_Val1024del	117250646	CAGTGAT	C	117250646_CAGTGAT_C	VCV000038480	Pathogenic(Last reviewed: Sep 24, 2021)	N
107	Cystic Fibrosis	CFTR	Y1032C	c.3095A>G	p.Y1032C	p.Y1032C	117250679	A	G	117250679_A_G	VCV000035861	Pathogenic/Likely pathogenic(Last reviewed: Aug 23, 2021)	N
108	Cystic Fibrosis	CFTR	Q1042X	c.3124C>T	p.Q1042X	p.Q1042X	117250708	C	T	117250708_C_T	VCV000053654	Pathogenic(Last reviewed: Mar 17, 2017)	N
109	Cystic Fibrosis	CFTR	3272-26A->G	c.3140-26A>G		c.3140-26A>G	117251609	A	G	117251609_A_G	VCV000035864	Pathogenic(Last reviewed: Mar 17, 2017)	Y
110	Cystic Fibrosis	CFTR	G1061R	c.3181G>C	p.G1061R	p.G1061R	117251676	G	C	117251676_G_C	VCV000053672	Pathogenic(Last reviewed: Mar 17, 2017)	N
111	Cystic Fibrosis	CFTR	R1066C	c.3196C>T	p.R1066C	p.R1066C	117251691	C	T	117251691_C_T	VCV000007162	Pathogenic(Last reviewed: Mar 17, 2017)	Y
112	Cystic Fibrosis	CFTR	R1066H	c.3197G>A	p.R1066H	p.R1066H	117251692	G	A	117251692_G_A	VCV000007158	Pathogenic(Last reviewed: Mar 17, 2017)	N
113	Cystic Fibrosis	CFTR	R1070W	c.3208C>T	p.R1070W	p.R1070W	117251703	C	T	117251703_C_T	VCV000053685	drug response(Last reviewed: Mar 23, 2018)	N
114	Cystic Fibrosis	CFTR	L1077P	c.3230T>C	p.L1077P	p.L1077P	117251725	T	C	117251725_T_C	VCV000053690	Pathogenic(Last reviewed: Mar 17, 2017)	N
115	Cystic Fibrosis	CFTR	W1089X	c.3266G>A	p.W1089X	p.W1089X	117251761	G	A	117251761_G_A	VCV000007194	Pathogenic(Last reviewed: Mar 17, 2017)	N
116	Cystic Fibrosis	CFTR	Y1092X	c.3276C>A	p.Y1092X	p.Y1092X	117251771	C	A	117251771_C_A	VCV000038728	Pathogenic(Last reviewed: Mar 17, 2017)	N
117	Cystic Fibrosis	CFTR	Y1092X	c.3276C>G	p.Y1092X	p.Y1092X	117251771	C	G	117251771_C_G	VCV000007211	Pathogenic(Last reviewed: Mar 17, 2017)	N
118	Cystic Fibrosis	CFTR	M1101K	c.3302T>A	p.M1101K	p.M1101K	117251797	T	A	117251797_T_A	VCV000039516	Pathogenic(Last reviewed: Mar 17, 2017)	N
119	Cystic Fibrosis	CFTR	D1152H	c.3454G>C	p.D1152H	p.D1152H	117254753	G	C	117254753_G_C	VCV000035867	drug response(Last reviewed: Mar 23, 2018)	N
120	Cystic Fibrosis	CFTR	3600G->A	c.3468G>A		c.3468G>A	117254767	G	A	117254767_G_A	VCV000053750	Pathogenic(Last reviewed: Mar 17, 2017)	N
121	Cystic Fibrosis	CFTR	R1158X	c.3472C>T	p.R1158X	p.R1158X	117267579	C	T	117267579_C_T	VCV000007144	Pathogenic(Last reviewed: Mar 17, 2017)	N
122	Cystic Fibrosis	CFTR	R1162X	c.3484C>T	p.R1162X	p.R1162X	117267591	C	T	117267591_C_T	VCV000007137	Pathogenic(Last reviewed: Mar 3, 2004)	Y
123	Cystic Fibrosis	CFTR	3659delC	c.3528delC	p.K1177fs	p.K1177fs	117267633	AC	A	117267633_AC_A	VCV000035868	Pathogenic(Last reviewed: Mar 3, 2004)	N
124	Cystic Fibrosis	CFTR	3667del4	c.3536_3539delCCAA	p.S1178X	p.S1178X	117267640	C	A	117267640_C_A	VCV000370587	Likely pathogenic(Last reviewed: Mar 2, 2016)	N
125	Cystic Fibrosis	CFTR	S1196X	c.3587C>G	p.S1196X	p.S1196X	117267694	C	G	117267694_C_G	VCV000048674	Pathogenic(Last reviewed: Mar 17, 2017)	N
126	Cystic Fibrosis	CFTR	W1204X	c.3612G>A	p.W1204X	p.W1204X	117267719	G	A	117267719_G_A	VCV000053779	Pathogenic(Last reviewed: Mar 17, 2017)	N
127	Cystic Fibrosis	CFTR	3791delC	c.3659delC	p.T1220fs	p.T1220fs	117267765	AC	A	117267765_AC_A	VCV000007124	Pathogenic(Last reviewed: Mar 17, 2017)	N
128	Cystic Fibrosis	CFTR	Q1238X	c.3712C>T	p.Q1238X	p.Q1238X	117267819	C	T	117267819_C_T	VCV000007176	Pathogenic/Likely pathogenic(Last reviewed: Nov 12, 2019)	N
129	Cystic Fibrosis	CFTR	3849+4A->G	c.3717+4A>G		c.3717+4A>G	117267828	A	G	117267828_A_G	VCV000007138	Pathogenic(Last reviewed: Mar 17, 2017)	N
130	Cystic Fibrosis	CFTR	3849+12191C->T	c.3717+12191C>T		c.3717+12191C>T	117280015	C	T	117280015_C_T	VCV000007166	Pathogenic(Last reviewed: Mar 3, 2004)	N
131	Cystic Fibrosis	CFTR	G1244E	c.3731G>A	p.G1244E	p.G1244E	117282505	G	A	117282505_G_A	VCV000053797	Pathogenic, drug response(Last reviewed: Aug 14, 2020)	N
132	Cystic Fibrosis	CFTR	3876delA	c.3744delA	p.K1250fs	p.K1250fs	117282517	CA	C	117282517_CA_C	VCV000007231	Pathogenic(Last reviewed: Mar 17, 2017)	N
133	Cystic Fibrosis	CFTR	S1251N	c.3752G>A	p.S1251N	p.S1251N	117282526	G	A	117282526_G_A	VCV000007217	Pathogenic, drug response(Last reviewed: Apr 18, 2020)	N
134	Cystic Fibrosis	CFTR	S1255X	c.3764C>A	p.S1255X	p.S1255X	117282538	C	A	117282538_C_A	VCV000007125	Pathogenic(Last reviewed: Mar 17, 2017)	N
135	Cystic Fibrosis	CFTR	3905insT	c.3773dupT	p.L1258fs	c.3773dupT	117282541	C	CT	117282541_C_CT	VCV000038726	Pathogenic(Last reviewed: Mar 17, 2017)	N
136	Cystic Fibrosis	CFTR	W1282X	c.3846G>A	p.W1282X	p.W1282X	117282620	G	A	117282620_G_A	VCV000007129	Pathogenic(Last reviewed: Mar 3, 2004)	N
137	Cystic Fibrosis	CFTR	4005+2T->C	c.3873+2T>C		c.3873+2T>C	117282649	T	C	117282649_T_C	VCV000053828	Pathogenic(Last reviewed: Mar 17, 2017)	N
138	Cystic Fibrosis	CFTR	N1303K	c.3909C>G	p.N1303K	p.N1303K	117292931	C	G	117292931_C_G	VCV000007136	Pathogenic(Last reviewed: Mar 3, 2004)	N
139	Cystic Fibrosis	CFTR	4209TGTT->AA	c.4077_4080delTGTTinsAA	p.V1360fs	p.V1360fs	117304855	TGTT	AA	117304855_TGTT_AA	VCV000053883	Pathogenic(Last reviewed: Mar 17, 2017)	N
140	Cystic Fibrosis	CFTR	E1371X	c.4111G>T	p.E1371X	p.E1371X	117304889	G	T	117304889_G_T	VCV000053891	Pathogenic(Last reviewed: Mar 17, 2017)	N

## Sheet: ScreeningPanelSources
Type	Access
Clinical test	Mayo Clinic Laboraries, Test ID: CFP
Clinical test	NCBI GTR000309224.3
Clinical test	https://www.egl-eurofins.com/tests/MM530
Pulication Article	DOI: 10.1002/humu.10041
Pulication Article	DOI: 10.1097/01.GIM.0000031065.72493.BC
