# Supplementary material for: Systematic estimation of cystic fibrosis prevalence in Chinese and genetic spectrum comparison to Caucasians
Source: Orphanet J Rare Dis. 2022 Mar 21;17:129. doi: 10.1186/s13023-022-02279-9 (PMC8935702; doi:10.1186/s13023-022-02279-9)
Supplement: Supplementary file 4 — Additional file 4. Designed capture regions of CES and WES on CFTR gene. [file 13023_2022_2279_MOESM4_ESM.xls]

## Sheet: CES
chromosome	start	end
chr7	117120084	117120264
chr7	117144271	117144451
chr7	117149051	117149231
chr7	117170940	117171180
chr7	117174284	117174464
chr7	117175263	117175503
chr7	117176577	117176817
chr7	117180126	117180426
chr7	117182025	117182205
chr7	117188665	117188905
chr7	117199493	117199733
chr7	117227749	117227929
chr7	117230359	117230539
chr7	117231959	117232739
chr7	117234927	117235167
chr7	117242808	117242988
chr7	117243560	117243860
chr7	117246677	117246857
chr7	117250527	117250767
chr7	117251628	117251868
chr7	117254626	117254806
chr7	117267564	117267864
chr7	117282449	117282689
chr7	117292850	117293030
chr7	117304707	117304947
chr7	117305475	117305655
chr7	117306941	117307181

## Sheet: WES
chromosome	start	end
chr7	117120097	117120252
chr7	117144255	117144468
chr7	117149036	117149247
chr7	117170901	117171219
chr7	117174278	117174470
chr7	117175250	117175516
chr7	117176550	117176778
chr7	117180102	117180451
chr7	117182018	117182213
chr7	117188643	117188928
chr7	117199466	117199760
chr7	117227741	117227938
chr7	117230355	117230544
chr7	117231936	117232762
chr7	117234932	117235163
chr7	117242818	117242968
chr7	117243534	117243887
chr7	117246676	117246858
chr7	117250521	117250774
chr7	117251583	117251913
chr7	117254615	117254818
chr7	117267524	117267887
chr7	117282440	117282698
chr7	117292844	117293036
chr7	117304690	117304965
chr7	117305461	117305669
chr7	117306910	117307213
